# Supplementary material for: 4-Chloro-2-hy­droxy-N-(4-methyl­phen­yl)benzamide
Source: Acta Crystallogr Sect E Struct Rep Online. 2012 Jan 14;68(Pt 2):o391. doi: 10.1107/S1600536812000773 (PMC3275068; doi:10.1107/S1600536812000773)
Supplement: Supplementary file 1 [file e-68-0o391-sup1.cif]

##############################################################################
#                                                                            #
# This CIF contains the data in a paper accepted for publication in          #
# Acta Crystallographica Section E. It conforms to the requirements of       #
# Notes for Authors for Acta Crystallographica Section E, and has been       #
# peer reviewed under the auspices of the IUCr Commission on Journals.       #
#                                                                            #
# Full details of the Crystallographic Information File format               #
# are given in the paper "The Crystallographic Information File (CIF):       #
# a New Standard Archive File for Crystallography" by S. R. Hall, F. H.      #
# Allen and I. D. Brown [Acta Cryst. (1991), A47, 655-685].                  #
#                                                                            #
# The current version of the core CIF dictionary is obtainable from          #
# ftp://ftp.iucr.org/pub/cif_core.dic.                                       #
#                                                                            #
# Software is freely available for graphical display of the structure(s)     #
# in this CIF. For information consult the CIF software page                 #
# http://www.iucr.org/resources/cif/software.                                #
#                                                                            #
# This file may be used for bona fide research purposes within the           #
# scientific community so long as proper attribution is given to the journal # 
# article from which it was obtained.                                        #
#                                                                            #
##############################################################################
data_global
_audit_creation_method     ?
_journal_date_recd_electronic     2012-01-08
_journal_date_accepted     2012-01-08
_journal_name_full     'Acta Crystallographica, Section E'
_journal_year     2012
_journal_volume     68
_journal_issue      2
_journal_page_first     o391
_journal_page_last     o391
_journal_paper_category     QO
_journal_paper_doi     10.1107/S1600536812000773
_journal_coeditor_code     HB6597
_publ_contact_author
;
Muhammad Nawaz Tahir
University of Sargodha
Department of Physics
Sargodha
Pakistan
;
_publ_contact_author_email     'dmntahir_uos@yahoo.com'
_publ_contact_author_fax     '0092 48 32 22 121'
_publ_contact_author_phone     '0092 48 92 30 914'
_publ_section_title
;
4-Chloro-2-hydroxy-<i>N</i>-(4-methylphenyl)benzamide
;
loop_
    _publ_author_name
    _publ_author_address
    'Raza, Abdul Rauf'
;
University of Sargodha
Department of Chemistry
Sargodha
Pakistan
;
    'Bushra Nisar'
;
University of Sargodha
Department of Chemistry
Sargodha
Pakistan
;
    'Tahir, M. Nawaz'
;
University of Sargodha
Department of Physics
Sargodha
Pakistan
;
    'Sumaira Shamshad'
;
University of Sargodha
Department of Chemistry
Sargodha
Pakistan
;
data_I
_audit_creation_method     SHELXL-97
_chemical_name_systematic
;
4-Chloro-2-hydroxy-<i>N</i>-(4-methylphenyl)benzamide
;
_chemical_name_common     ?
_chemical_formula_moiety     'C14 H12 Cl N O2'
_chemical_formula_sum     'C14 H12 Cl N O2'
_chemical_formula_iupac     'C14 H12 Cl N O2'
_chemical_formula_weight     261.70
_symmetry_cell_setting     monoclinic
_symmetry_space_group_name_H-M     'P 21/c'
_symmetry_space_group_name_Hall     '-P 2ybc'
loop_
    _symmetry_equiv_pos_site_id
    _symmetry_equiv_pos_as_xyz
    1 x,y,z
    2 -x,1/2+y,1/2-z
    3 -x,-y,-z
    4 x,1/2-y,1/2+z
_cell_length_a     13.8553(12)
_cell_length_b     7.6197(7)
_cell_length_c     12.0114(11)
_cell_angle_alpha     90
_cell_angle_beta     104.937(5)
_cell_angle_gamma     90
_cell_volume     1225.23(19)
_cell_formula_units_Z     4
_cell_measurement_reflns_used     1243
_cell_measurement_theta_min     1.09
_cell_measurement_theta_max     27.86
_cell_measurement_temperature     296(2)
_exptl_crystal_description     block
_exptl_crystal_colour     colorless
_exptl_crystal_size_max     0.34
_exptl_crystal_size_mid     0.14
_exptl_crystal_size_min     0.12
_exptl_crystal_density_diffrn     1.419
_exptl_crystal_density_meas     ?
_exptl_crystal_density_method     'not measured'
_exptl_crystal_F_000     544
_exptl_absorpt_coefficient_mu     0.304
_exptl_absorpt_correction_type     multi-scan
_exptl_absorpt_process_details     '(SADABS; Bruker, 2009)'
_exptl_absorpt_correction_T_min     0.979
_exptl_absorpt_correction_T_max     0.988
_exptl_special_details
;
;
_diffrn_ambient_temperature     296(2)
_diffrn_radiation_type     MoK\a
_diffrn_radiation_wavelength     0.71073
_diffrn_radiation_source     'fine-focus sealed tube'
_diffrn_radiation_monochromator     graphite
_diffrn_measurement_device_type     'Bruker Kappa APEXII CCD'
_diffrn_measurement_method     \w
_diffrn_detector_area_resol_mean     7.6
_diffrn_reflns_number     10366
_diffrn_reflns_av_R_equivalents     0.0479
_diffrn_reflns_av_sigmaI/netI     0.0532
_diffrn_reflns_theta_min     3.04
_diffrn_reflns_theta_max     28.31
_diffrn_reflns_theta_full     28.31
_diffrn_measured_fraction_theta_max     0.984
_diffrn_measured_fraction_theta_full     0.984
_diffrn_reflns_limit_h_min     -18
_diffrn_reflns_limit_h_max     17
_diffrn_reflns_limit_k_min     -10
_diffrn_reflns_limit_k_max     10
_diffrn_reflns_limit_l_min     -15
_diffrn_reflns_limit_l_max     15
_diffrn_standards_number     0
_diffrn_standards_interval_count     ?
_diffrn_standards_interval_time     ?
_diffrn_standards_decay_%     ?
_refine_special_details
;
Refinement of <i>F</i>^2^ against ALL reflections. The weighted <i>R</i>-factor
<i>wR</i> and goodness of fit <i>S</i> are based on <i>F</i>^2^, conventional
<i>R</i>-factors <i>R</i> are based on <i>F</i>, with <i>F</i> set to zero for
negative <i>F</i>^2^. The threshold expression of <i>F</i>^2^ >
\s(<i>F</i>^2^) is used only for calculating <i>R</i>-factors(gt) <i>etc</i>.
and is not relevant to the choice of reflections for refinement.
<i>R</i>-factors based on <i>F</i>^2^ are statistically about twice as large
as those based on <i>F</i>, and <i>R</i>- factors based on ALL data will be
even larger.
;
_reflns_number_total     2988
_reflns_number_gt     1832
_reflns_threshold_expression     I>2\s(I)
_refine_ls_structure_factor_coef     Fsqd
_refine_ls_matrix_type     full
_refine_ls_R_factor_all     0.1039
_refine_ls_R_factor_gt     0.0563
_refine_ls_wR_factor_gt     0.1382
_refine_ls_wR_factor_ref     0.1631
_refine_ls_goodness_of_fit_ref     1.023
_refine_ls_restrained_S_all     1.023
_refine_ls_number_reflns     2988
_refine_ls_number_parameters     165
_refine_ls_number_restraints     0
_refine_ls_hydrogen_treatment     constr
_refine_ls_weighting_scheme     calc
_refine_ls_weighting_details
         'calc w=1/[\s^2^(Fo^2^)+(0.0803P)^2^+0.1504P] where P=(Fo^2^+2Fc^2^)/3'
_atom_sites_solution_hydrogens     geom
_atom_sites_solution_primary     direct
_atom_sites_solution_secondary     difmap
_refine_ls_shift/su_max     0.000
_refine_ls_shift/su_mean     0.000
_refine_diff_density_max     0.394
_refine_diff_density_min     -0.211
loop_
    _atom_type_symbol
    _atom_type_description
    _atom_type_scat_dispersion_real
    _atom_type_scat_dispersion_imag
    _atom_type_scat_source
    'C' 'C' 0.0033 0.0016
                         'International Tables Vol C Tables 4.2.6.8 and 6.1.1.4'
    'H' 'H' 0.0000 0.0000
                         'International Tables Vol C Tables 4.2.6.8 and 6.1.1.4'
    'N' 'N' 0.0061 0.0033
                         'International Tables Vol C Tables 4.2.6.8 and 6.1.1.4'
    'O' 'O' 0.0106 0.0060
                         'International Tables Vol C Tables 4.2.6.8 and 6.1.1.4'
    'Cl' 'Cl' 0.1484 0.1585
                         'International Tables Vol C Tables 4.2.6.8 and 6.1.1.4'
_computing_data_collection     'APEX2 (Bruker, 2009)'
_computing_cell_refinement     'SAINT (Bruker, 2009)'
_computing_data_reduction     'SAINT (Bruker, 2009)'
_computing_structure_solution     'SHELXS97 (Sheldrick, 2008)'
_computing_structure_refinement     'SHELXL97 (Sheldrick, 2008)'
_computing_molecular_graphics
                  'ORTEP-3 for Windows (Farrugia, 1997) and PLATON (Spek, 2009)'
_computing_publication_material
                                'WinGX (Farrugia, 1999) and PLATON (Spek, 2009)'
loop_
    _atom_site_type_symbol
    _atom_site_label
    _atom_site_fract_x
    _atom_site_fract_y
    _atom_site_fract_z
    _atom_site_U_iso_or_equiv
    _atom_site_thermal_displace_type
    _atom_site_calc_flag
    _atom_site_refinement_flags
    _atom_site_occupancy
    _atom_site_disorder_assembly
    _atom_site_disorder_group
    Cl Cl1 -0.34725(5) 0.76527(10) -0.20816(6) 0.0577(3) Uani . . 1.000 . -16
    O O1 0.02457(12) 0.6924(3) -0.03254(14) 0.0433(6) Uani . . 1.000 . -16
    O O2 0.00477(12) 0.9612(3) 0.26357(13) 0.0429(6) Uani . . 1.000 . -16
    N N1 0.11035(14) 0.8338(3) 0.17119(16) 0.0362(7) Uani . . 1.000 . -16
    C C1 -0.06586(16) 0.8587(3) 0.07420(18) 0.0307(7) Uani . . 1.000 . -16
    C C2 -0.06343(17) 0.7590(3) -0.02354(19) 0.0309(7) Uani . . 1.000 . -16
    C C3 -0.15057(17) 0.7321(3) -0.1100(2) 0.0369(8) Uani . . 1.000 . -16
    C C4 -0.23926(18) 0.8024(3) -0.1004(2) 0.0395(8) Uani . . 1.000 . -16
    C C5 -0.24347(18) 0.9064(4) -0.0066(2) 0.0433(9) Uani . . 1.000 . -16
    C C6 -0.15738(17) 0.9312(3) 0.0788(2) 0.0378(8) Uani . . 1.000 . -16
    C C7 0.01973(17) 0.8882(3) 0.17747(19) 0.0330(7) Uani . . 1.000 . -16
    C C8 0.20016(17) 0.8321(3) 0.25990(19) 0.0336(7) Uani . . 1.000 . -16
    C C9 0.21756(18) 0.9335(3) 0.3585(2) 0.0398(8) Uani . . 1.000 . -16
    C C10 0.30691(19) 0.9134(4) 0.4426(2) 0.0442(9) Uani . . 1.000 . -16
    C C11 0.38017(19) 0.7971(4) 0.4309(2) 0.0447(9) Uani . . 1.000 . -16
    C C12 0.36287(19) 0.7055(4) 0.3288(2) 0.0498(9) Uani . . 1.000 . -16
    C C13 0.27424(19) 0.7211(3) 0.2442(2) 0.0440(8) Uani . . 1.000 . -16
    C C14 0.4741(2) 0.7698(4) 0.5263(3) 0.0643(11) Uani . . 1.000 . -16
    H H1 0.11427 0.79538 0.10518 0.0435 Uiso . . 1.000 . -16
    H H1A 0.01808 0.65337 -0.09769 0.0649 Uiso . . 1.000 . -16
    H H3 -0.14878 0.66625 -0.17466 0.0443 Uiso . . 1.000 . -16
    H H5 -0.30317 0.95784 -0.00191 0.0519 Uiso . . 1.000 . -16
    H H6 -0.16000 0.99904 0.14229 0.0454 Uiso . . 1.000 . -16
    H H9 0.17007 1.01407 0.36852 0.0478 Uiso . . 1.000 . -16
    H H10 0.31781 0.98082 0.50924 0.0531 Uiso . . 1.000 . -16
    H H12 0.41224 0.63092 0.31648 0.0598 Uiso . . 1.000 . -16
    H H13 0.26452 0.65658 0.17647 0.0528 Uiso . . 1.000 . -16
    H H14A 0.52971 0.75280 0.49345 0.0964 Uiso . . 1.000 . -16
    H H14B 0.46641 0.66814 0.57041 0.0964 Uiso . . 1.000 . -16
    H H14C 0.48596 0.87099 0.57550 0.0964 Uiso . . 1.000 . -16
loop_
    _atom_site_aniso_label
    _atom_site_aniso_U_11
    _atom_site_aniso_U_22
    _atom_site_aniso_U_33
    _atom_site_aniso_U_12
    _atom_site_aniso_U_13
    _atom_site_aniso_U_23
    Cl1 0.0388(4) 0.0747(6) 0.0499(4) -0.0043(3) -0.0061(3) -0.0010(4)
    O1 0.0351(9) 0.0606(12) 0.0338(10) 0.0033(8) 0.0084(7) -0.0120(9)
    O2 0.0414(10) 0.0602(12) 0.0272(9) 0.0023(9) 0.0092(7) -0.0060(8)
    N1 0.0368(11) 0.0452(13) 0.0260(10) -0.0010(9) 0.0068(8) -0.0022(9)
    C1 0.0343(12) 0.0321(13) 0.0252(12) -0.0021(10) 0.0070(9) 0.0041(10)
    C2 0.0314(12) 0.0324(13) 0.0294(12) -0.0004(9) 0.0089(9) 0.0042(10)
    C3 0.0388(13) 0.0418(15) 0.0294(13) -0.0043(11) 0.0078(10) -0.0026(10)
    C4 0.0348(13) 0.0446(15) 0.0358(14) -0.0041(11) 0.0034(10) 0.0053(11)
    C5 0.0346(14) 0.0503(17) 0.0444(15) 0.0045(11) 0.0093(11) 0.0018(12)
    C6 0.0395(13) 0.0400(14) 0.0341(13) 0.0025(11) 0.0098(10) -0.0020(11)
    C7 0.0386(13) 0.0331(13) 0.0284(12) -0.0039(10) 0.0108(10) 0.0054(10)
    C8 0.0352(12) 0.0374(14) 0.0276(12) -0.0045(10) 0.0071(10) 0.0026(10)
    C9 0.0386(14) 0.0428(15) 0.0374(14) -0.0022(11) 0.0088(11) -0.0047(11)
    C10 0.0453(15) 0.0510(17) 0.0338(14) -0.0094(12) 0.0056(11) -0.0053(12)
    C11 0.0385(14) 0.0516(16) 0.0394(15) -0.0056(12) 0.0017(11) 0.0051(12)
    C12 0.0364(14) 0.0592(18) 0.0513(17) 0.0051(12) 0.0066(12) -0.0047(14)
    C13 0.0418(14) 0.0518(16) 0.0381(14) -0.0005(12) 0.0098(11) -0.0089(12)
    C14 0.0489(18) 0.074(2) 0.057(2) -0.0018(15) -0.0098(14) 0.0058(16)
_geom_special_details
;
Bond distances, angles <i>etc</i>. have been calculated using the rounded
fractional coordinates. All su's are estimated from the variances of the
(full) variance-covariance matrix. The cell e.s.d.'s are taken into account in
the estimation of distances, angles and torsion angles
;
loop_
    _geom_bond_atom_site_label_1
    _geom_bond_atom_site_label_2
    _geom_bond_site_symmetry_1
    _geom_bond_site_symmetry_2
    _geom_bond_distance
    _geom_bond_publ_flag
    Cl1 C4 . . 1.731(3) no
    O1 C2 . . 1.351(3) no
    O2 C7 . . 1.238(3) no
    O1 H1A . . 0.8200 no
    N1 C7 . . 1.343(3) no
    N1 C8 . . 1.414(3) no
    N1 H1 . . 0.8600 no
    C1 C7 . . 1.496(3) no
    C1 C6 . . 1.397(3) no
    C1 C2 . . 1.406(3) no
    C2 C3 . . 1.390(3) no
    C3 C4 . . 1.372(3) no
    C4 C5 . . 1.391(3) no
    C5 C6 . . 1.371(3) no
    C8 C13 . . 1.380(3) no
    C8 C9 . . 1.382(3) no
    C9 C10 . . 1.390(4) no
    C10 C11 . . 1.382(4) no
    C11 C12 . . 1.377(4) no
    C11 C14 . . 1.510(4) no
    C12 C13 . . 1.383(4) no
    C3 H3 . . 0.9300 no
    C5 H5 . . 0.9300 no
    C6 H6 . . 0.9300 no
    C9 H9 . . 0.9300 no
    C10 H10 . . 0.9300 no
    C12 H12 . . 0.9300 no
    C13 H13 . . 0.9300 no
    C14 H14A . . 0.9600 no
    C14 H14B . . 0.9600 no
    C14 H14C . . 0.9600 no
loop_
    _geom_angle_atom_site_label_1
    _geom_angle_atom_site_label_2
    _geom_angle_atom_site_label_3
    _geom_angle_site_symmetry_1
    _geom_angle_site_symmetry_2
    _geom_angle_site_symmetry_3
    _geom_angle
    _geom_angle_publ_flag
    C2 O1 H1A . . . 109.00 no
    C7 N1 C8 . . . 127.9(2) no
    C7 N1 H1 . . . 116.00 no
    C8 N1 H1 . . . 116.00 no
    C2 C1 C6 . . . 117.6(2) no
    C2 C1 C7 . . . 126.1(2) no
    C6 C1 C7 . . . 116.2(2) no
    C1 C2 C3 . . . 120.0(2) no
    O1 C2 C1 . . . 119.1(2) no
    O1 C2 C3 . . . 120.9(2) no
    C2 C3 C4 . . . 120.3(2) no
    Cl1 C4 C3 . . . 119.57(18) no
    Cl1 C4 C5 . . . 119.4(2) no
    C3 C4 C5 . . . 121.1(2) no
    C4 C5 C6 . . . 118.3(2) no
    C1 C6 C5 . . . 122.6(2) no
    N1 C7 C1 . . . 117.4(2) no
    O2 C7 C1 . . . 119.5(2) no
    O2 C7 N1 . . . 123.1(2) no
    N1 C8 C9 . . . 124.5(2) no
    N1 C8 C13 . . . 116.3(2) no
    C9 C8 C13 . . . 119.2(2) no
    C8 C9 C10 . . . 119.2(2) no
    C9 C10 C11 . . . 122.5(2) no
    C10 C11 C14 . . . 121.5(2) no
    C10 C11 C12 . . . 116.9(2) no
    C12 C11 C14 . . . 121.6(3) no
    C11 C12 C13 . . . 121.9(3) no
    C8 C13 C12 . . . 120.2(2) no
    C2 C3 H3 . . . 120.00 no
    C4 C3 H3 . . . 120.00 no
    C4 C5 H5 . . . 121.00 no
    C6 C5 H5 . . . 121.00 no
    C1 C6 H6 . . . 119.00 no
    C5 C6 H6 . . . 119.00 no
    C8 C9 H9 . . . 120.00 no
    C10 C9 H9 . . . 120.00 no
    C9 C10 H10 . . . 119.00 no
    C11 C10 H10 . . . 119.00 no
    C11 C12 H12 . . . 119.00 no
    C13 C12 H12 . . . 119.00 no
    C8 C13 H13 . . . 120.00 no
    C12 C13 H13 . . . 120.00 no
    C11 C14 H14A . . . 109.00 no
    C11 C14 H14B . . . 109.00 no
    C11 C14 H14C . . . 110.00 no
    H14A C14 H14B . . . 109.00 no
    H14A C14 H14C . . . 109.00 no
    H14B C14 H14C . . . 110.00 no
loop_
    _geom_torsion_atom_site_label_1
    _geom_torsion_atom_site_label_2
    _geom_torsion_atom_site_label_3
    _geom_torsion_atom_site_label_4
    _geom_torsion_site_symmetry_1
    _geom_torsion_site_symmetry_2
    _geom_torsion_site_symmetry_3
    _geom_torsion_site_symmetry_4
    _geom_torsion
    _geom_torsion_publ_flag
    C8 N1 C7 O2 . . . . 6.7(4) no
    C8 N1 C7 C1 . . . . -173.7(2) no
    C7 N1 C8 C9 . . . . -20.6(4) no
    C7 N1 C8 C13 . . . . 159.8(2) no
    C6 C1 C2 O1 . . . . 177.7(2) no
    C6 C1 C2 C3 . . . . -1.5(3) no
    C7 C1 C2 O1 . . . . -5.5(4) no
    C7 C1 C2 C3 . . . . 175.4(2) no
    C2 C1 C6 C5 . . . . 1.0(4) no
    C7 C1 C6 C5 . . . . -176.2(2) no
    C2 C1 C7 O2 . . . . -171.4(2) no
    C2 C1 C7 N1 . . . . 8.9(3) no
    C6 C1 C7 O2 . . . . 5.5(3) no
    C6 C1 C7 N1 . . . . -174.1(2) no
    O1 C2 C3 C4 . . . . -179.2(2) no
    C1 C2 C3 C4 . . . . -0.1(3) no
    C2 C3 C4 Cl1 . . . . -179.23(18) no
    C2 C3 C4 C5 . . . . 2.2(4) no
    Cl1 C4 C5 C6 . . . . 178.8(2) no
    C3 C4 C5 C6 . . . . -2.7(4) no
    C4 C5 C6 C1 . . . . 1.1(4) no
    N1 C8 C9 C10 . . . . 176.5(2) no
    C13 C8 C9 C10 . . . . -3.9(4) no
    N1 C8 C13 C12 . . . . -177.2(2) no
    C9 C8 C13 C12 . . . . 3.1(4) no
    C8 C9 C10 C11 . . . . 0.9(4) no
    C9 C10 C11 C12 . . . . 2.7(4) no
    C9 C10 C11 C14 . . . . -176.4(3) no
    C10 C11 C12 C13 . . . . -3.5(4) no
    C14 C11 C12 C13 . . . . 175.6(3) no
    C11 C12 C13 C8 . . . . 0.7(4) no
loop_
    _geom_hbond_atom_site_label_D
    _geom_hbond_atom_site_label_H
    _geom_hbond_atom_site_label_A
    _geom_hbond_site_symmetry_A
    _geom_hbond_distance_DH
    _geom_hbond_distance_HA
    _geom_hbond_distance_DA
    _geom_hbond_angle_DHA
    _geom_hbond_publ_flag
    N1 H1 O1 . 0.86 1.96 2.658(3) 138 yes
    O1 H1A O2 4_564 0.82 1.85 2.664(2) 173 yes
_iucr_refine_instructions_details
;
TITL BNI52S in P2(1)/c
CELL 0.71073  13.8553   7.6197  12.0114  90.000 104.937  90.000
ZERR    4.00   0.0012   0.0007   0.0011   0.000   0.005   0.000
LATT 1
SYMM -X, 0.5+Y, 0.5-Z
SFAC C  H  N  O  Cl
UNIT 56  48  4  8  4
ACTA
L.S. 40
BOND $H
HTAB
CONF
LIST 4
FMAP 2
PLAN 20
TEMP 23.000
MPLA 3 N1 C7 O2
MPLA 8 C1 C2 C3 C4 C5 C6 O1 CL1
MPLA 7 C8 C9 C10 C11 C12 C13 C14
MPLA 3 N1 C7 O2
WGHT    0.080300    0.150400
FVAR       0.21183
CL1   5   -0.347250    0.765270   -0.208158    11.00000    0.03875    0.07474 =
         0.04986   -0.00102   -0.00608   -0.00426
O1    4    0.024575    0.692355   -0.032541    11.00000    0.03512    0.06062 =
         0.03375   -0.01196    0.00843    0.00334
AFIX 147
H1A   2    0.018085    0.653368   -0.097690    11.00000   -1.50000
AFIX   0
O2    4    0.004766    0.961244    0.263570    11.00000    0.04144    0.06019 =
         0.02721   -0.00597    0.00916    0.00231
N1    3    0.110350    0.833844    0.171189    11.00000    0.03682    0.04522 =
         0.02604   -0.00223    0.00684   -0.00102
AFIX  43
H1    2    0.114265    0.795379    0.105182    11.00000   -1.20000
AFIX   0
C1    1   -0.065858    0.858684    0.074203    11.00000    0.03431    0.03213 =
         0.02523    0.00407    0.00702   -0.00213
C2    1   -0.063425    0.758974   -0.023545    11.00000    0.03142    0.03242 =
         0.02938    0.00415    0.00890   -0.00037
C3    1   -0.150574    0.732098   -0.110029    11.00000    0.03882    0.04184 =
         0.02944   -0.00260    0.00780   -0.00428
AFIX  43
H3    2   -0.148782    0.666247   -0.174656    11.00000   -1.20000
AFIX   0
C4    1   -0.239264    0.802421   -0.100365    11.00000    0.03475    0.04458 =
         0.03579    0.00526    0.00340   -0.00412
C5    1   -0.243472    0.906416   -0.006595    11.00000    0.03461    0.05028 =
         0.04444    0.00179    0.00927    0.00451
AFIX  43
H5    2   -0.303173    0.957841   -0.001913    11.00000   -1.20000
AFIX   0
C6    1   -0.157381    0.931205    0.078768    11.00000    0.03950    0.04000 =
         0.03409   -0.00196    0.00984    0.00254
AFIX  43
H6    2   -0.160001    0.999039    0.142289    11.00000   -1.20000
AFIX   0
C7    1    0.019733    0.888193    0.177473    11.00000    0.03857    0.03312 =
         0.02836    0.00536    0.01078   -0.00391
C8    1    0.200161    0.832139    0.259896    11.00000    0.03519    0.03736 =
         0.02761    0.00255    0.00706   -0.00452
C9    1    0.217559    0.933488    0.358542    11.00000    0.03859    0.04283 =
         0.03742   -0.00469    0.00878   -0.00218
AFIX  43
H9    2    0.170072    1.014068    0.368519    11.00000   -1.20000
AFIX   0
C10   1    0.306911    0.913421    0.442604    11.00000    0.04531    0.05103 =
         0.03378   -0.00533    0.00557   -0.00938
AFIX  43
H10   2    0.317807    0.980820    0.509242    11.00000   -1.20000
AFIX   0
C11   1    0.380170    0.797116    0.430914    11.00000    0.03848    0.05164 =
         0.03941    0.00509    0.00165   -0.00558
C12   1    0.362874    0.705475    0.328842    11.00000    0.03642    0.05915 =
         0.05130   -0.00465    0.00661    0.00511
AFIX  43
H12   2    0.412238    0.630917    0.316484    11.00000   -1.20000
AFIX   0
C13   1    0.274235    0.721094    0.244185    11.00000    0.04180    0.05180 =
         0.03811   -0.00890    0.00976   -0.00045
AFIX  43
H13   2    0.264515    0.656578    0.176469    11.00000   -1.20000
AFIX   0
C14   1    0.474121    0.769770    0.526251    11.00000    0.04887    0.07389 =
         0.05709    0.00580   -0.00983   -0.00184
AFIX 137
H14A  2    0.529712    0.752802    0.493453    11.00000   -1.50000
H14B  2    0.466414    0.668137    0.570407    11.00000   -1.50000
H14C  2    0.485958    0.870988    0.575497    11.00000   -1.50000
HKLF 4
REM  BNI52S in P2(1)/c
REM R1 =  0.0563 for   1832 Fo > 4sig(Fo)  and  0.1039 for all   2988 data
REM    165 parameters refined using      0 restraints
END
WGHT      0.0803      0.1504
REM Highest difference peak  0.394,  deepest hole -0.211,  1-sigma level  0.061
Q1    1  -0.0180  1.1014  0.3193  11.00000  0.05    0.39
Q2    1   0.0251  0.8255 -0.0284  11.00000  0.05    0.36
Q3    1   0.2444  1.0938  0.5105  11.00000  0.05    0.33
Q4    1   0.1601  1.0688  0.4287  11.00000  0.05    0.33
Q5    1   0.1928  0.6590  0.2621  11.00000  0.05    0.32
;
