# Supplementary material for: 4-Chloro-2-hy­droxy-N-(4-methyl­phen­yl)benzamide
Source: Acta Crystallogr Sect E Struct Rep Online. 2012 Jan 14;68(Pt 2):o391. doi: 10.1107/S1600536812000773 (PMC3275068; doi:10.1107/S1600536812000773)
Supplement: Supplementary file 2 [file e-68-0o391-Isup2.hkl]

#
# h,k,l, Fc-squared, Fo-squared, sigma(Fo-squared) and status flag
#
data_I
_shelx_title ' BNI52S in P2(1)/c'
_shelx_refln_list_code          4
_shelx_F_calc_maximum      142.67
_exptl_crystal_F_000       544.00
_reflns_d_resolution_high  0.7492
 
loop_
 _symmetry_equiv_pos_as_xyz
 'x, y, z'
 '-x, y+1/2, -z+1/2'
 '-x, -y, -z'
 'x, -y-1/2, z-1/2'
 
_cell_length_a    13.8553
_cell_length_b     7.6197
_cell_length_c    12.0114
_cell_angle_alpha  90.000
_cell_angle_beta  104.937
_cell_angle_gamma  90.000
 
_shelx_F_squared_multiplier     1.000
 
loop_
 _refln_index_h
 _refln_index_k
 _refln_index_l
 _refln_F_squared_calc
 _refln_F_squared_meas
 _refln_F_squared_sigma
 _refln_observed_status
   2   0   0      385.56      393.65      8.11 o
   3   0   0     7231.79     7526.25    127.21 o
   4   0   0      400.31      463.43     10.84 o
   5   0   0      921.35      939.89     23.40 o
   6   0   0     3348.42     3340.40    144.64 o
   7   0   0      687.03      774.10     19.20 o
   8   0   0     1417.41     1438.88     32.43 o
   9   0   0      426.42      450.06     14.39 o
  10   0   0      549.28      498.20     15.97 o
  11   0   0      133.36      138.06     12.21 o
  12   0   0       45.84       39.66      6.39 o
  13   0   0        2.13        7.33      5.09 o
  14   0   0      179.24      167.37     14.02 o
  15   0   0        2.25        0.75      6.43 o
  16   0   0       30.59       21.62     13.37 o
  17   0   0       67.16       59.95     18.05 o
   1   1   0       70.27       72.87      2.00 o
   2   1   0      179.25      212.61      3.25 o
   3   1   0       38.88       39.60      2.56 o
   4   1   0      464.48      488.83      7.42 o
   5   1   0     1616.93     1638.42     27.42 o
   6   1   0      103.00       99.93      4.40 o
   7   1   0       20.47       25.60      3.02 o
   8   1   0      672.06      659.11     18.58 o
   9   1   0       38.62       41.90      4.13 o
  10   1   0        3.30        6.07      3.47 o
  11   1   0     4361.28     4488.94     64.91 o
  12   1   0      232.41      249.25     14.21 o
  13   1   0       30.09       31.33      5.38 o
  14   1   0       93.68       85.31      7.48 o
  15   1   0       36.42       47.44      7.72 o
  16   1   0       34.82       33.98     10.40 o
  17   1   0       23.94       16.17      9.77 o
   0   2   0    19307.18    20713.57    425.25 o
   1   2   0     1595.37     1772.44     27.91 o
   2   2   0        3.85        3.57      3.23 o
   3   2   0     1214.86     1200.14     16.79 o
   4   2   0     2374.60     2507.76     30.53 o
   5   2   0      453.07      499.10      8.21 o
   6   2   0       43.29       31.62      2.49 o
   7   2   0     2316.44     2495.87     38.70 o
   8   2   0      163.50      161.52     10.17 o
   9   2   0       17.26       11.15      4.21 o
  10   2   0     1114.22     1119.52     21.45 o
  11   2   0       98.61      107.65      8.07 o
  12   2   0       17.10       14.52      4.75 o
  13   2   0      332.57      356.17     12.71 o
  14   2   0       26.31       22.85      5.54 o
  15   2   0       13.03       22.88      7.66 o
  16   2   0       55.19       45.93     11.11 o
  17   2   0       17.90        7.64      9.92 o
   1   3   0      695.55      730.20     16.21 o
   2   3   0      182.67      143.58      6.06 o
   3   3   0       11.86        6.93      2.15 o
   4   3   0      793.15      885.19     14.42 o
   5   3   0      591.27      628.09     11.38 o
   6   3   0      294.57      316.79      7.47 o
   7   3   0      458.93      484.56      9.82 o
   8   3   0      479.00      467.72     11.32 o
   9   3   0        4.41        9.56      4.91 o
  10   3   0      430.53      444.20     25.12 o
  11   3   0      138.29      134.29      8.55 o
  12   3   0       16.59       14.02      5.01 o
  13   3   0       20.12       21.77      5.50 o
  14   3   0       20.71       24.02      5.68 o
  15   3   0       99.47      104.79     14.05 o
  16   3   0        0.03        8.61     12.59 o
  17   3   0        6.35        5.28      9.68 o
   0   4   0     1155.29     1114.16     23.93 o
   1   4   0      627.62      703.98     14.98 o
   2   4   0        5.16       11.82      3.25 o
   3   4   0      448.77      492.78     11.52 o
   4   4   0      392.72      470.03      9.93 o
   5   4   0        3.21        7.68      2.64 o
   6   4   0      622.80      656.93     12.64 o
   7   4   0      126.91      116.72      5.64 o
   8   4   0       72.19       55.08      4.50 o
   9   4   0        0.12       -1.67      3.87 o
  10   4   0      351.41      392.42     19.20 o
  11   4   0       67.50       73.63      7.15 o
  12   4   0       17.28       17.86      5.51 o
  13   4   0       20.16       16.04      6.79 o
  14   4   0       95.74       96.78      8.85 o
  15   4   0       20.80       31.63     10.84 o
  16   4   0       52.61       49.55     12.42 o
   1   5   0      492.23      510.29     11.58 o
   2   5   0       38.64       58.05      5.29 o
   3   5   0      224.91      261.62      9.37 o
   4   5   0       15.51       14.41      3.43 o
   5   5   0      727.64      863.92     15.92 o
   6   5   0       33.33       39.40      4.07 o
   7   5   0       65.76       83.33      5.31 o
   8   5   0       30.11       27.20      4.06 o
   9   5   0       79.05       89.55      7.14 o
  10   5   0       33.19       34.15      6.18 o
  11   5   0      106.08      114.47      8.95 o
  12   5   0       76.95      103.44      8.90 o
  13   5   0        3.30       13.53      6.23 o
  14   5   0       11.96       20.65     10.27 o
  15   5   0       11.96       11.47     10.62 o
   0   6   0      388.91      436.41     19.39 o
   1   6   0      112.03      117.86      6.91 o
   2   6   0      121.15      141.72      7.38 o
   3   6   0       75.20       81.87      6.82 o
   4   6   0        1.42       -4.10      4.10 o
   5   6   0       20.98       25.38      4.04 o
   6   6   0      119.00      128.53      6.52 o
   7   6   0        6.35        5.33      3.31 o
   8   6   0        1.38        7.89      4.62 o
   9   6   0        2.87        3.15      6.13 o
  10   6   0      180.42      196.88     23.64 o
  11   6   0       11.27       16.09      6.23 o
  12   6   0       43.22       52.59      9.36 o
  13   6   0       22.66       22.41     10.81 o
  14   6   0       26.22       22.48     19.39 o
   1   7   0      204.94      253.36     12.32 o
   2   7   0       11.07        2.37      4.84 o
   3   7   0       66.70       77.38      6.93 o
   4   7   0       15.62       19.21      5.79 o
   5   7   0       45.71       50.12      7.85 o
   6   7   0       87.21      103.09      8.35 o
   7   7   0        0.16        4.50      5.11 o
   8   7   0       56.06       51.87      7.66 o
   9   7   0        4.39        3.39      8.74 o
  10   7   0        0.19        1.30      6.35 o
  11   7   0       14.29       13.85     10.23 o
  12   7   0       11.53        2.14      9.91 o
   0   8   0        5.14       10.53      9.58 o
   1   8   0        0.06       -6.24      6.24 o
   2   8   0       73.31       51.06     12.44 o
   3   8   0       41.10       41.27      7.66 o
   4   8   0       10.61        8.27      6.23 o
   5   8   0       54.30       60.20      8.58 o
   6   8   0        1.11       -1.13      6.55 o
   7   8   0        7.42        4.48      6.54 o
   8   8   0       34.17       36.37      8.13 o
   9   8   0       13.97       -2.19     10.47 o
  10   8   0       28.85       13.32     10.76 o
   1   9   0       23.27       12.99     11.45 o
   2   9   0        2.71       -4.50      9.26 o
   3   9   0       56.20       40.64      8.69 o
   4   9   0       68.30       94.03     10.50 o
   5   9   0        1.70       -3.83     10.28 o
   6   9   0       24.07       34.30     12.15 o
   7   9   0       16.28       47.97     22.17 o
 -17   1   1       25.48       29.45     10.71 o
 -16   1   1       11.50       13.02      5.46 o
 -15   1   1        2.67        2.12      4.64 o
 -14   1   1        3.08       -1.15      4.14 o
 -13   1   1       18.01       21.31      4.89 o
 -12   1   1      317.12      299.57     10.47 o
 -11   1   1      299.75      268.10      9.52 o
 -10   1   1        0.39       -0.57      2.94 o
  -9   1   1       13.82        9.80      3.00 o
  -8   1   1        4.11        2.53      2.41 o
  -7   1   1        1.33       -2.02      2.02 o
  -6   1   1        1.08        3.29      1.75 o
  -5   1   1       89.92       82.29      3.18 o
  -4   1   1       59.14       53.36      3.37 o
  -3   1   1     1072.86      910.10     10.17 o
  -2   1   1       38.13       31.97      1.41 o
  -1   1   1     3043.82     2249.03     24.66 o
   0   1   1      253.52      186.33      4.71 o
   1   1   1        7.80        3.65      0.98 o
   2   1   1      187.84      145.06      5.47 o
   3   1   1      183.90      142.75      8.14 o
   4   1   1      149.13      139.76      4.21 o
   5   1   1      223.02      220.63      5.32 o
   6   1   1     1070.06     1030.50     17.71 o
   7   1   1       52.56       60.87      4.11 o
   8   1   1      255.61      261.10      8.01 o
   9   1   1       40.29       32.93      3.51 o
  10   1   1      907.86      816.73     15.94 o
  11   1   1      160.85      149.20      9.44 o
  12   1   1        6.33        5.68      4.03 o
  13   1   1        5.47        3.74      5.31 o
  14   1   1        9.68       11.19      4.69 o
  15   1   1        5.58        5.65      7.84 o
  16   1   1        0.00        3.28      8.35 o
  17   1   1        3.32        0.88      9.28 o
 -17   2   1        0.03      -12.48     12.70 o
 -16   2   1        1.30        6.72      5.15 o
 -15   2   1        1.15       -1.93      5.55 o
 -14   2   1       35.95       29.90      5.77 o
 -13   2   1       37.37       34.47      5.74 o
 -12   2   1      266.93      252.85     10.59 o
 -11   2   1       60.70       56.55      6.88 o
 -10   2   1      380.26      372.24     10.75 o
  -9   2   1      288.42      268.17      8.70 o
  -8   2   1        2.42        1.18      2.43 o
  -7   2   1      355.01      310.60      7.59 o
  -6   2   1     1059.42     1032.48     15.19 o
  -5   2   1     2260.62     2162.95     27.01 o
  -4   2   1      626.71      616.35     10.13 o
  -3   2   1      851.07      752.05     11.46 o
  -2   2   1      725.93      700.10     17.36 o
  -1   2   1    17628.53    15581.15    178.93 o
   0   2   1     4066.43     3208.96     38.41 o
   1   2   1      129.37      106.01      8.46 o
   2   2   1      567.23      486.51     10.81 o
   3   2   1       30.64       30.05      2.71 o
   4   2   1        3.22        1.90      1.73 o
   5   2   1       71.29       76.89      3.70 o
   6   2   1       31.63       38.19      2.96 o
   7   2   1        5.11        4.86      2.32 o
   8   2   1       17.67       12.65      3.30 o
   9   2   1       16.07       14.85      5.16 o
  10   2   1      325.31      292.76     14.23 o
  11   2   1       11.67        3.96      8.97 o
  12   2   1       56.22       51.01      6.00 o
  13   2   1        5.71        1.25      4.41 o
  14   2   1       43.45       35.93      9.44 o
  15   2   1       10.59       10.32      8.75 o
  16   2   1        3.88       -4.29      8.02 o
  17   2   1       37.04       44.75     17.05 o
 -16   3   1        7.30       14.15      6.30 o
 -15   3   1        1.34        2.62      7.29 o
 -14   3   1        2.42        4.80      6.56 o
 -13   3   1       10.37       18.02      5.18 o
 -12   3   1      135.95      121.70      8.47 o
 -11   3   1       44.76       31.05      5.78 o
 -10   3   1       33.15       34.77      5.19 o
  -9   3   1       60.93       51.46      6.51 o
  -8   3   1      248.40      243.25      7.57 o
  -7   3   1      309.44      329.29      8.52 o
  -6   3   1      229.10      202.63      6.12 o
  -5   3   1      530.94      515.01      9.71 o
  -4   3   1       67.84       59.72      3.47 o
  -3   3   1        5.89        9.08      2.53 o
  -2   3   1        8.29       10.20      2.55 o
  -1   3   1      606.11      528.25     13.25 o
   0   3   1       45.63       44.68      8.69 o
   1   3   1      141.39      109.03      5.41 o
   2   3   1      815.79      680.09     16.37 o
   3   3   1       96.17       67.82      4.21 o
   4   3   1        0.02        4.85      1.91 o
   5   3   1       31.53       30.89      3.51 o
   6   3   1      758.44      754.77     15.05 o
   7   3   1      197.29      212.28      6.84 o
   8   3   1       77.36       82.59      5.58 o
   9   3   1       27.58       24.19      4.32 o
  10   3   1      173.65      167.46      9.04 o
  11   3   1       39.79       38.13      5.49 o
  12   3   1        7.59       13.62      4.96 o
  13   3   1       25.30       20.32      5.45 o
  14   3   1       20.15       13.32      8.74 o
  15   3   1       10.16       -0.94      8.66 o
  16   3   1       23.87       33.88     11.03 o
 -15   4   1        1.04        8.41      8.12 o
 -14   4   1       95.60       93.55      8.57 o
 -13   4   1        0.25        3.03      4.83 o
 -12   4   1        6.93        3.94      4.75 o
 -11   4   1        1.95        6.74      4.77 o
 -10   4   1       46.36       36.43      4.98 o
  -9   4   1        8.26        1.00      3.42 o
  -8   4   1       69.29       73.83      4.96 o
  -7   4   1       14.80       15.16      3.18 o
  -6   4   1       60.97       59.49      4.29 o
  -5   4   1       78.98       94.27      4.95 o
  -4   4   1       47.53       44.35      4.23 o
  -3   4   1      225.22      214.95      7.73 o
  -2   4   1        4.36        1.23      2.83 o
  -1   4   1       43.40       32.56      4.04 o
   0   4   1      692.90      718.65     13.10 o
   1   4   1      506.49      441.92     10.39 o
   2   4   1      342.99      319.81     13.06 o
   3   4   1     1909.58     1969.03     31.63 o
   4   4   1      695.05      695.78     14.59 o
   5   4   1      765.77      736.43     15.32 o
   6   4   1      999.38      984.33     19.06 o
   7   4   1       13.57       11.62      3.87 o
   8   4   1      155.96      153.70      7.99 o
   9   4   1      176.50      176.52      8.64 o
  10   4   1      117.04      102.02      7.68 o
  11   4   1       87.45       81.05      8.69 o
  12   4   1      113.69      114.55      9.17 o
  13   4   1       36.34       35.75     10.39 o
  14   4   1       40.60       35.18     20.73 o
  15   4   1        4.81        1.65      8.94 o
  16   4   1        0.00       -1.94      9.58 o
 -14   5   1        0.17       17.50      7.01 o
 -13   5   1        1.50        1.95      5.63 o
 -12   5   1        0.05        0.96      5.14 o
 -11   5   1       24.72       17.90      5.66 o
 -10   5   1       19.23       22.18      4.73 o
  -9   5   1       43.17       42.30      4.96 o
  -8   5   1      317.29      316.15     11.41 o
  -7   5   1      105.38       96.08      5.82 o
  -6   5   1        0.56        1.92      2.93 o
  -5   5   1      356.55      368.20      9.73 o
  -4   5   1       67.73       66.32      5.68 o
  -3   5   1       40.41       41.37      4.88 o
  -2   5   1      204.92      220.65      8.75 o
  -1   5   1       27.20       28.68      4.68 o
   0   5   1      145.11      141.20      6.73 o
   1   5   1      238.42      212.69     11.45 o
   2   5   1      267.07      258.99      9.47 o
   3   5   1       31.60       28.45      4.48 o
   4   5   1       16.31       13.25      4.06 o
   5   5   1       33.02       35.46      5.42 o
   6   5   1      133.23      133.46      8.42 o
   7   5   1       29.04       20.89      4.94 o
   8   5   1        9.38       12.22      4.47 o
   9   5   1       44.83       35.63      5.52 o
  10   5   1        0.90       -0.13      4.81 o
  11   5   1        4.95       13.17      5.57 o
  12   5   1        3.52       -1.97      8.44 o
  13   5   1        9.03      -10.35     12.81 o
  14   5   1       29.94       36.09     11.39 o
  15   5   1        1.70        3.76      9.84 o
 -13   6   1       85.86      108.14     18.45 o
 -12   6   1        1.31        7.24      8.43 o
 -11   6   1        4.25        9.48      5.87 o
 -10   6   1      138.44      145.40     10.08 o
  -9   6   1       60.84       59.08      7.44 o
  -8   6   1        2.31        3.95      3.52 o
  -7   6   1      150.45      169.24      9.02 o
  -6   6   1       78.38       79.44      5.87 o
  -5   6   1      125.84      132.06      7.06 o
  -4   6   1        3.47        3.49      4.49 o
  -3   6   1      108.58       99.29      7.22 o
  -2   6   1        9.58       13.31      4.98 o
  -1   6   1      219.30      233.34      9.14 o
   0   6   1       76.31       84.50      6.89 o
   1   6   1        3.65        6.45      4.75 o
   2   6   1       93.88       94.26      6.55 o
   3   6   1      131.45      145.73     10.14 o
   4   6   1       26.19       25.12      5.26 o
   5   6   1        7.31        7.92      4.75 o
   6   6   1       26.72       23.68      5.09 o
   7   6   1       46.64       50.46      6.07 o
   8   6   1        2.79        1.85      4.95 o
   9   6   1       28.80       35.42      5.97 o
  10   6   1       26.71       21.40      6.40 o
  11   6   1       94.26       81.74     14.04 o
  12   6   1        2.86        2.68      9.68 o
  13   6   1       10.23        9.49     10.19 o
  14   6   1       14.40      -15.15     15.15 o
 -12   7   1        3.29       17.83     13.59 o
 -11   7   1        2.84        6.17     12.14 o
 -10   7   1        4.84        2.65      6.42 o
  -9   7   1        1.79       -3.42      5.69 o
  -8   7   1       23.37       22.30      6.64 o
  -7   7   1        0.00        1.05      5.11 o
  -6   7   1       61.11       61.97      7.10 o
  -5   7   1       12.92       14.59      4.47 o
  -4   7   1        9.97        9.04      5.46 o
  -3   7   1        7.55        2.41      5.20 o
  -2   7   1      183.66      187.32      9.06 o
  -1   7   1        0.73       -3.40      5.15 o
   0   7   1       33.85       33.21      6.62 o
   1   7   1       11.81        5.03      5.18 o
   2   7   1        0.08       -4.80      4.80 o
   3   7   1        7.95        5.48      4.99 o
   4   7   1       22.48       18.12      5.41 o
   5   7   1        0.10       -5.84      5.84 o
   6   7   1       50.42       53.46      6.99 o
   7   7   1        0.35        2.23      5.72 o
   8   7   1      102.38      114.01      9.75 o
   9   7   1        2.32        4.45      8.74 o
  10   7   1       67.96       67.40     12.48 o
  11   7   1       16.68        2.50     20.84 o
  12   7   1       53.11       41.52     12.26 o
 -10   8   1        1.09        5.35     13.37 o
  -9   8   1        2.80        6.27     10.39 o
  -8   8   1       18.34       18.26      7.45 o
  -7   8   1       11.12        9.64      7.00 o
  -6   8   1        0.01       -5.17      6.21 o
  -5   8   1        6.81       -1.46      6.98 o
  -4   8   1        1.58       -5.61      5.61 o
  -3   8   1       38.38       23.17      6.38 o
  -2   8   1        0.01       -5.54      5.54 o
  -1   8   1       37.74       11.91      8.26 o
   0   8   1      113.37      119.37     14.57 o
   1   8   1       37.29       24.27     10.56 o
   2   8   1       34.19       13.25      9.93 o
   3   8   1        0.94       -6.13      6.13 o
   4   8   1        0.40       -5.81      5.81 o
   5   8   1        2.23       -4.86      6.47 o
   6   8   1        0.30       -5.75      8.81 o
   7   8   1       53.41       40.17     11.33 o
   8   8   1        1.35       -8.95      8.95 o
   9   8   1       16.67       16.23     18.39 o
  10   8   1        0.75       -6.54     10.33 o
  -7   9   1        0.15       -0.35     12.48 o
  -6   9   1        0.03      -10.38     13.42 o
  -5   9   1        2.25       -9.11      9.11 o
  -4   9   1       74.83      103.64     15.90 o
  -3   9   1       55.42       59.52     10.93 o
  -2   9   1       22.33       11.12      7.98 o
  -1   9   1        6.18       -8.78      8.78 o
   0   9   1        0.08      -10.87     10.87 o
   1   9   1       21.21        6.47     14.15 o
   2   9   1       19.21       12.50     14.93 o
   3   9   1        1.54      -10.12     10.12 o
   4   9   1        0.39       -9.60      9.60 o
   5   9   1       14.51       10.03     16.49 o
   6   9   1       18.37       12.68     11.19 o
   7   9   1       36.21       26.69     16.71 o
  -2  10   1       18.35       26.52     17.16 o
  -1  10   1        0.16      -11.42     11.42 o
   0  10   1       17.90       -9.06     23.62 o
   1  10   1       19.61      -13.41     22.17 o
   2  10   1       37.18       23.65     13.60 o
 -18   0   2        4.23       29.64     11.59 o
 -17   0   2       33.30       32.09     12.03 o
 -16   0   2       41.75       35.67      8.95 o
 -15   0   2       39.22       35.56      8.25 o
 -14   0   2      604.79      629.62     23.94 o
 -13   0   2     1535.96     1624.70     45.02 o
 -12   0   2       46.23       51.14      8.06 o
 -11   0   2     1733.33     1817.62     49.59 o
 -10   0   2       17.83       22.37      5.33 o
  -9   0   2      331.12      329.58     13.55 o
  -8   0   2     1663.70     1768.53     42.39 o
  -7   0   2       78.27      131.71      5.39 o
  -6   0   2     6103.33     6497.64    105.06 o
  -5   0   2     1316.68     1418.91     21.28 o
  -4   0   2     2232.36     2241.56     28.91 o
  -3   0   2     2493.80     2756.58     31.90 o
  -2   0   2     3682.14     3690.97     45.59 o
  -1   0   2       57.61       63.32      3.94 o
   0   0   2       44.04       46.63      3.70 o
   1   0   2        8.74        5.30      1.97 o
   2   0   2      563.96      542.47     10.76 o
   3   0   2     2719.13     2894.85     50.27 o
   4   0   2      546.95      634.16     13.63 o
   5   0   2      435.52      617.15     15.21 o
   6   0   2      110.92       87.40      5.76 o
   7   0   2      208.13      202.27      8.93 o
   8   0   2        2.17       -1.96      3.28 o
   9   0   2     2939.77     3060.67     63.19 o
  10   0   2      239.22      219.40     11.32 o
  11   0   2      237.16      245.41     13.78 o
  12   0   2      217.63      233.87     20.73 o
  13   0   2      295.28      287.72     23.85 o
  14   0   2       46.12       40.78     13.82 o
  15   0   2      110.52      135.72     21.17 o
  16   0   2      165.39      175.39     24.96 o
  17   0   2        0.03        6.46     13.59 o
 -18   1   2        0.27       13.37     10.03 o
 -17   1   2       13.73       17.00     10.03 o
 -16   1   2       30.00       34.48      8.57 o
 -15   1   2       25.77       22.70      5.56 o
 -14   1   2       56.16       66.39      7.08 o
 -13   1   2      139.31      129.49      8.75 o
 -12   1   2      136.76      135.49      8.15 o
 -11   1   2        0.22        2.34      3.51 o
 -10   1   2       71.26       73.65      4.37 o
  -9   1   2      843.79      857.46     16.52 o
  -8   1   2       10.58        5.27      2.35 o
  -7   1   2      135.39      136.82      4.34 o
  -6   1   2      978.68     1033.56     14.38 o
  -5   1   2      147.41      139.03      3.85 o
  -4   1   2       32.94       54.18      2.01 o
  -3   1   2     6035.94     6114.97     61.83 o
  -2   1   2    20354.14    20257.58    361.98 o
  -1   1   2     3667.05     3911.93     56.31 o
   0   1   2     5257.04     5543.06     70.35 o
   1   1   2      145.06      148.24      3.95 o
   2   1   2     1262.11     1274.50     16.38 o
   3   1   2      161.20      155.01      4.56 o
   4   1   2     1104.63     1209.63     17.06 o
   5   1   2     5794.15     6644.09     94.22 o
   6   1   2      181.06      226.93      6.63 o
   7   1   2     2418.46     2535.05     40.92 o
   8   1   2      904.90      897.80     16.91 o
   9   1   2      353.65      369.67     10.39 o
  10   1   2      817.93      763.26     16.34 o
  11   1   2        0.23        0.32      3.63 o
  12   1   2       63.03       66.46      6.38 o
  13   1   2       47.54       26.07      8.65 o
  14   1   2       81.57       57.44     10.53 o
  15   1   2      164.16      171.17     16.23 o
  16   1   2        0.07        3.42      9.22 o
  17   1   2       22.44       24.53     10.79 o
 -17   2   2       57.64       74.04     23.18 o
 -16   2   2       31.55       31.96      6.44 o
 -15   2   2       90.47       89.24      8.16 o
 -14   2   2       53.68       57.93      6.99 o
 -13   2   2      460.73      470.19     14.42 o
 -12   2   2       64.62       67.82      6.62 o
 -11   2   2      518.10      495.64     13.66 o
 -10   2   2      590.11      585.49     12.27 o
  -9   2   2        2.43        4.38      2.74 o
  -8   2   2       72.42       69.71      4.22 o
  -7   2   2      682.98      657.87     11.94 o
  -6   2   2      608.69      703.02     12.21 o
  -5   2   2      134.17      167.15      5.24 o
  -4   2   2     1928.27     1890.93     23.80 o
  -3   2   2      706.69      665.88     10.37 o
  -2   2   2    19014.62    20659.93    216.71 o
  -1   2   2    14256.41    15535.88    162.78 o
   0   2   2       65.94       65.93      3.12 o
   1   2   2       17.84       20.20      1.81 o
   2   2   2     4574.35     5144.24     62.46 o
   3   2   2       13.29       10.23      2.49 o
   4   2   2     3353.11     3680.81     49.01 o
   5   2   2     1668.70     1788.74     25.51 o
   6   2   2       34.57       49.86      5.21 o
   7   2   2      136.15      125.54      5.17 o
   8   2   2      253.73      274.67      8.65 o
   9   2   2      320.98      324.04     11.03 o
  10   2   2       90.12       96.49      6.98 o
  11   2   2       51.23       52.01      5.79 o
  12   2   2        0.59       -2.49      3.85 o
  13   2   2      353.72      326.44     18.25 o
  14   2   2        5.77       -2.23      7.54 o
  15   2   2       29.05       30.44     10.64 o
  16   2   2      134.13      109.65     20.50 o
 -17   3   2        0.59       25.44     16.05 o
 -16   3   2       14.78       28.07     10.03 o
 -15   3   2       45.32       50.05      6.87 o
 -14   3   2       22.54       24.40      5.82 o
 -13   3   2      124.29      113.99      8.49 o
 -12   3   2      337.40      374.58     12.94 o
 -11   3   2        0.04        2.55      3.72 o
 -10   3   2      138.99      127.85      7.61 o
  -9   3   2      376.57      394.60     11.02 o
  -8   3   2       28.01       27.11      3.50 o
  -7   3   2       44.07       53.90      5.02 o
  -6   3   2     1786.71     1973.50     27.78 o
  -5   3   2       29.52       17.75      2.61 o
  -4   3   2     1257.78     1540.67     23.83 o
  -3   3   2      790.44      827.89     14.22 o
  -2   3   2       95.68       99.88      4.44 o
  -1   3   2     1332.05     1445.61     24.59 o
   0   3   2     2422.10     2516.34     37.51 o
   1   3   2      109.49       98.34      3.94 o
   2   3   2      691.67      724.32     15.95 o
   3   3   2        7.89        7.41      2.72 o
   4   3   2      671.12      677.35     13.28 o
   5   3   2      576.70      564.49     12.68 o
   6   3   2        2.63        1.17      2.25 o
   7   3   2      275.56      299.27      7.90 o
   8   3   2      717.64      785.09     16.43 o
   9   3   2     1046.62     1116.36     24.14 o
  10   3   2      929.61      995.35     35.06 o
  11   3   2      112.96      136.29      9.30 o
  12   3   2        4.70        7.46      7.63 o
  13   3   2      125.90      120.47     13.54 o
  14   3   2       27.35       15.34      9.58 o
  15   3   2       87.06       93.87     15.93 o
  16   3   2        3.86       10.22     15.38 o
 -16   4   2        3.87       21.14     14.37 o
 -15   4   2       13.30       -1.78     11.37 o
 -14   4   2      102.90      120.62      9.41 o
 -13   4   2        0.03       -1.02      4.89 o
 -12   4   2      323.47      343.16     16.34 o
 -11   4   2      526.04      494.68     14.97 o
 -10   4   2       56.26       61.37      5.47 o
  -9   4   2      117.14      126.65      6.84 o
  -8   4   2      280.42      303.65      9.17 o
  -7   4   2      162.03      183.79      6.60 o
  -6   4   2      123.86      134.24      5.66 o
  -5   4   2       23.09        8.16      2.74 o
  -4   4   2      162.29      131.59      6.49 o
  -3   4   2      993.09     1051.04     18.93 o
  -2   4   2      447.65      488.35     11.26 o
  -1   4   2      948.62     1052.81     18.71 o
   0   4   2      282.28      310.31      8.83 o
   1   4   2       18.09       22.75      3.61 o
   2   4   2      625.50      650.06     14.14 o
   3   4   2     1095.03     1219.59     22.39 o
   4   4   2        0.26        3.39      3.17 o
   5   4   2       78.48       88.69      6.29 o
   6   4   2      133.30      131.63      7.54 o
   7   4   2       16.41       21.71      4.30 o
   8   4   2        0.11        0.88      3.91 o
   9   4   2       96.42      101.23      7.00 o
  10   4   2      222.81      254.91     10.80 o
  11   4   2       66.97       83.36      9.04 o
  12   4   2        7.17       10.97      8.15 o
  13   4   2       94.14       81.77     14.15 o
  14   4   2        0.87       10.14     13.71 o
  15   4   2       18.48        6.66      9.89 o
 -15   5   2        6.74       27.64      8.89 o
 -14   5   2        4.13        7.35     12.26 o
 -13   5   2        0.01       -3.67      5.30 o
 -12   5   2       30.06       29.53      6.28 o
 -11   5   2        0.12        1.79      4.35 o
 -10   5   2        0.11        3.30      4.51 o
  -9   5   2       39.06       42.69      4.82 o
  -8   5   2      332.19      405.65     10.84 o
  -7   5   2       37.02       33.27      4.35 o
  -6   5   2        7.20        1.50      3.12 o
  -5   5   2      308.98      350.42      9.63 o
  -4   5   2       16.80       21.61      4.35 o
  -3   5   2      201.35      217.44      8.59 o
  -2   5   2      184.38      179.32      7.90 o
  -1   5   2      405.80      465.47     12.07 o
   0   5   2      865.85      961.03     16.96 o
   1   5   2        6.10        1.80      3.75 o
   2   5   2      178.26      190.71      7.57 o
   3   5   2       24.43       30.63      4.69 o
   4   5   2      111.81      100.06      6.40 o
   5   5   2       98.97       95.37      6.46 o
   6   5   2       10.26        9.73      4.18 o
   7   5   2      239.52      259.02     10.80 o
   8   5   2      322.53      348.50     11.84 o
   9   5   2       25.67       33.10      5.56 o
  10   5   2       21.97       27.12      7.26 o
  12   5   2       50.64       48.76     11.19 o
  13   5   2        3.66       -8.34      8.34 o
  14   5   2      120.44      136.43     16.40 o
 -14   6   2       28.86       50.83     17.49 o
 -13   6   2       16.25       42.12     14.26 o
 -12   6   2        0.04       11.78      7.42 o
 -11   6   2       98.76       83.98      8.41 o
 -10   6   2        1.97       -0.74      4.99 o
  -9   6   2        1.54        1.15      4.45 o
  -8   6   2       16.74       23.43      4.42 o
  -7   6   2       80.54       96.95      6.55 o
  -6   6   2        0.08       -0.15      3.58 o
  -5   6   2       28.20       36.45      5.54 o
  -4   6   2       96.63      108.23      9.26 o
  -3   6   2      140.06      138.31      8.00 o
  -2   6   2      103.30      142.26      8.10 o
  -1   6   2       22.05       16.57      4.41 o
   0   6   2       31.18       23.23      5.03 o
   1   6   2       76.27       87.94      7.61 o
   2   6   2        4.21        3.81      4.31 o
   3   6   2      720.44      840.25     16.00 o
   4   6   2        3.77       -0.06      4.50 o
   5   6   2        0.36       -4.12      4.12 o
   6   6   2      215.20      259.51     10.76 o
   7   6   2       31.05       25.33      5.57 o
   8   6   2       34.43       39.83      6.05 o
   9   6   2       83.58       99.96     10.95 o
  10   6   2       89.00       82.10     12.70 o
  11   6   2        3.83       -3.00      8.83 o
  12   6   2       20.92       15.28     10.23 o
  13   6   2       38.72       20.02     10.50 o
 -13   7   2        5.07       31.61     14.04 o
 -12   7   2       14.62       25.62     10.47 o
 -11   7   2        0.02       14.17      9.22 o
 -10   7   2        0.30       -5.58      8.14 o
  -9   7   2       10.16       15.58      6.49 o
  -8   7   2      195.42      267.27     13.03 o
  -7   7   2        5.29       11.61      6.25 o
  -6   7   2        1.58        3.72      4.28 o
  -5   7   2      445.01      577.34     16.21 o
  -4   7   2      222.62      284.70     11.99 o
  -3   7   2       41.98       53.27      6.71 o
  -2   7   2       97.21      110.57      7.61 o
  -1   7   2       18.39       21.77      5.34 o
   0   7   2        0.97       -4.89      4.89 o
   1   7   2       52.05       53.82      7.90 o
   2   7   2        7.02       -5.37      5.37 o
   3   7   2        0.82       -4.72      4.72 o
   4   7   2       61.01       49.58      7.65 o
   5   7   2       10.05        2.61      5.16 o
   6   7   2       15.64       14.44      7.78 o
   7   7   2        7.64        2.43      8.57 o
   8   7   2       47.06       41.04     10.63 o
   9   7   2        5.23        1.19     11.70 o
  10   7   2       16.80        1.37      9.46 o
  11   7   2        4.93       -5.02      9.48 o
  12   7   2        3.21       -2.44      9.53 o
 -11   8   2        0.94        8.48     10.57 o
 -10   8   2        9.02        1.24     18.05 o
  -9   8   2        4.15        0.15      9.37 o
  -8   8   2        3.71       10.90      9.80 o
  -7   8   2        1.98       15.99     10.27 o
  -6   8   2        4.44       -0.79      9.48 o
  -5   8   2       60.92       80.68     13.34 o
  -4   8   2        0.08       -5.40      6.33 o
  -3   8   2       22.63       15.86      6.03 o
  -2   8   2        0.68       -5.24      5.24 o
  -1   8   2       93.11       98.20     11.62 o
   0   8   2        2.94        2.61      5.86 o
   1   8   2       10.36        4.02      6.40 o
   2   8   2       11.45        6.43      6.57 o
   3   8   2       48.07       65.17     12.36 o
   4   8   2        5.73        9.78      8.99 o
   5   8   2        7.87       11.28      9.47 o
   6   8   2       95.16      101.27     14.43 o
   7   8   2       84.15       77.49     17.94 o
   8   8   2       42.01       35.63     12.48 o
   9   8   2       28.40       15.99     12.37 o
  10   8   2        2.10        2.66     14.15 o
  -8   9   2       18.71       16.27     16.05 o
  -7   9   2        1.81       -6.76     11.03 o
  -6   9   2        7.74       23.75     11.88 o
  -5   9   2       19.85       11.15     10.14 o
  -4   9   2       69.27       49.21     11.19 o
  -3   9   2       71.56       73.07     14.28 o
  -2   9   2        4.27       -7.99      9.88 o
  -1   9   2        2.26       -9.37     10.42 o
   0   9   2       19.28       11.99     11.16 o
   1   9   2        1.59       -9.32      9.32 o
   2   9   2       15.52       -4.07     10.60 o
   3   9   2        5.31       -9.79      9.79 o
   4   9   2        2.12      -12.48     12.48 o
   5   9   2        9.99        7.11     10.92 o
   6   9   2       34.47       28.67     17.83 o
   7   9   2       33.08       31.56     12.66 o
  -2  10   2        0.92      -18.72     18.72 o
  -1  10   2        5.05      -19.72     19.72 o
   0  10   2        2.12      -18.50     18.50 o
   1  10   2        4.67        1.06     28.30 o
 -18   1   3        1.63       13.85      7.96 o
 -17   1   3        0.34       13.11      7.70 o
 -16   1   3        3.19        8.01      7.91 o
 -15   1   3        1.71        5.46      4.75 o
 -14   1   3       39.59       31.49      5.79 o
 -13   1   3       38.15       33.11      5.42 o
 -12   1   3        3.08        4.70      3.33 o
 -11   1   3        8.23        8.12      3.09 o
 -10   1   3        3.05        5.19      2.55 o
  -9   1   3       11.52       11.75      2.42 o
  -8   1   3       38.82       38.35      3.00 o
  -7   1   3      511.81      499.76     10.08 o
  -6   1   3      518.54      487.50      8.75 o
  -5   1   3      636.18      592.04      7.72 o
  -4   1   3     1126.38     1058.17     11.42 o
  -3   1   3     2926.30     2665.35     42.41 o
  -2   1   3     5067.16     4355.80     69.09 o
  -1   1   3        1.46       -2.90      2.90 o
   0   1   3       82.11       75.77      7.80 o
   1   1   3       30.03       16.36      1.70 o
   2   1   3        3.96        1.13      1.53 o
   3   1   3        9.47        6.70      1.18 o
   4   1   3      112.61      136.22      3.70 o
   5   1   3        1.41        2.63      1.73 o
   6   1   3       72.63       70.39      3.97 o
   7   1   3        5.42        3.40      2.71 o
   8   1   3        1.55        3.12      2.97 o
   9   1   3        3.22       -1.20      3.37 o
  10   1   3       66.13       57.64      6.26 o
  11   1   3      108.09      103.30      7.16 o
  12   1   3       27.10       12.98      7.33 o
  13   1   3       24.52       14.38      8.11 o
  14   1   3        0.12       -1.66      7.79 o
  15   1   3       42.05       66.37     12.19 o
  16   1   3       12.57        8.21      9.42 o
 -18   2   3       13.78       28.71     13.26 o
 -17   2   3       15.28       17.02      7.84 o
 -16   2   3       16.25       23.65      8.33 o
 -15   2   3       27.27       33.34      8.65 o
 -14   2   3      123.77      117.22      9.39 o
 -13   2   3      211.59      173.21      8.23 o
 -12   2   3       14.26       18.67      4.58 o
 -11   2   3       25.71       22.14      3.94 o
 -10   2   3        6.63        7.19      3.16 o
  -9   2   3        3.69        4.66      2.61 o
  -8   2   3        5.94        5.16      2.41 o
  -7   2   3        1.15        0.02      2.10 o
  -6   2   3        0.69       -1.23      1.83 o
  -5   2   3       89.18       92.55      4.13 o
  -4   2   3        8.70        5.51      1.67 o
  -3   2   3     2407.27     2198.61     25.37 o
  -2   2   3      186.56      155.52      5.94 o
  -1   2   3      711.84      576.49     10.86 o
   0   2   3     1148.38     1011.68     14.06 o
   1   2   3      555.11      526.68      9.60 o
   2   2   3      178.80      168.34      4.40 o
   3   2   3       71.08       72.02      3.18 o
   4   2   3     1872.49     1857.15     28.63 o
   5   2   3      522.88      521.83      8.64 o
   6   2   3       34.42       42.30      3.16 o
   7   2   3        0.00        2.46      2.39 o
   8   2   3      282.70      281.49      8.77 o
   9   2   3      585.85      540.13     13.80 o
  10   2   3      186.09      178.47      8.85 o
  11   2   3       92.63       73.08     10.16 o
  12   2   3       30.92       21.84      8.04 o
  13   2   3       13.18       17.32      8.26 o
  14   2   3        4.16       11.81     12.37 o
  15   2   3        0.36       -8.26      8.28 o
  16   2   3        1.31        1.52     11.25 o
 -17   3   3        2.51       21.95      8.72 o
 -16   3   3        6.05       11.57      9.81 o
 -15   3   3       16.94       15.07     13.48 o
 -14   3   3      148.35      145.35      9.56 o
 -13   3   3      188.70      207.83     10.76 o
 -12   3   3       31.44       32.75      5.24 o
 -11   3   3        1.10        1.60      3.59 o
 -10   3   3        1.53        4.61      3.25 o
  -9   3   3        0.06       -1.34      2.81 o
  -8   3   3        2.61       -0.21      2.59 o
  -7   3   3       68.03       76.86      4.46 o
  -6   3   3      199.16      189.93      6.29 o
  -5   3   3        2.73        5.27      2.36 o
  -4   3   3       84.76       89.76      4.27 o
  -3   3   3      792.08      862.70     13.36 o
  -2   3   3     1064.63      991.55     16.94 o
  -1   3   3      114.00      107.32      4.76 o
   0   3   3     2227.61     2035.79     30.87 o
   1   3   3      152.41      123.40      4.80 o
   2   3   3       34.87       21.75      2.64 o
   3   3   3      203.54      187.90      6.78 o
   4   3   3        0.52        1.16      2.51 o
   5   3   3      203.89      214.73      7.32 o
   6   3   3       50.43       56.70      4.39 o
   7   3   3      158.40      159.70      7.63 o
   8   3   3      831.90      795.49     17.36 o
   9   3   3      550.69      571.61     14.16 o
  10   3   3       27.32       30.82      5.30 o
  11   3   3       74.32       72.38     10.64 o
  12   3   3        9.06       10.26     11.03 o
  13   3   3        4.73        1.35     12.93 o
  14   3   3       49.38       36.47     11.00 o
  15   3   3       51.78       34.28     11.07 o
 -16   4   3        0.92       14.94      7.80 o
 -15   4   3       28.12       36.83      9.19 o
 -14   4   3       19.30       21.18      7.92 o
 -13   4   3       40.98       38.51      6.48 o
 -12   4   3       16.11       16.08      4.75 o
 -11   4   3      516.46      489.98     13.05 o
 -10   4   3        0.16        1.22      3.63 o
  -9   4   3        3.86        4.76      3.38 o
  -8   4   3      219.15      208.18      7.90 o
  -7   4   3       43.28       35.06      4.07 o
  -6   4   3      187.14      197.14      6.84 o
  -5   4   3       50.14       57.20      4.47 o
  -4   4   3        4.91        0.15      2.95 o
  -3   4   3     3692.46     3511.03     50.16 o
  -2   4   3     2289.87     2232.61     31.66 o
  -1   4   3      116.13       99.00      7.58 o
   0   4   3      110.66       94.13      5.35 o
   1   4   3       10.16       -3.86      3.86 o
   2   4   3      232.34      238.16      7.01 o
   3   4   3      216.07      222.23      7.51 o
   4   4   3        5.94        9.89      3.11 o
   5   4   3       16.68       12.72      3.59 o
   6   4   3        8.29        3.91      3.69 o
   7   4   3       29.35       27.69      4.55 o
   8   4   3      170.28      157.43      8.33 o
   9   4   3       18.12       26.06      4.92 o
  10   4   3       10.77       20.25     12.77 o
  12   4   3        0.27       -7.11      7.11 o
  13   4   3        0.75        1.13      8.46 o
  14   4   3        5.05       -4.72      9.81 o
  15   4   3        2.82       -5.66     10.25 o
 -16   5   3        2.29       41.23     13.59 o
 -15   5   3        5.14       20.13     14.60 o
 -14   5   3       33.51       52.46     15.71 o
 -13   5   3       34.68       40.04     12.63 o
 -12   5   3        0.58        2.66      4.50 o
 -11   5   3        6.29        5.79      5.44 o
 -10   5   3        9.26        6.36      4.38 o
  -9   5   3        0.34        0.87      3.77 o
  -8   5   3        2.19        4.83      5.14 o
  -7   5   3       21.37       18.22      3.87 o
  -6   5   3       62.87       55.54      4.80 o
  -5   5   3       85.32       81.23      5.95 o
  -4   5   3       25.81       24.76      4.32 o
  -3   5   3        0.33       -0.99      3.39 o
  -2   5   3      136.31      138.00      7.14 o
  -1   5   3       78.18       70.70      5.61 o
   0   5   3      444.40      444.42     11.62 o
   1   5   3       32.11       25.18      5.79 o
   2   5   3        8.73       18.88      4.02 o
   3   5   3       29.04       33.48      4.06 o
   4   5   3        5.81        4.59      3.59 o
   5   5   3      189.54      194.64      8.12 o
   6   5   3        5.29        1.53      4.38 o
   7   5   3      426.53      417.30     12.64 o
   8   5   3      430.21      430.80     14.91 o
   9   5   3      119.88       98.69     10.52 o
  10   5   3      126.48      122.01     13.45 o
  12   5   3        1.43        2.18      8.76 o
  13   5   3        0.06        1.61      8.92 o
  14   5   3        9.65        1.90      9.74 o
 -14   6   3        0.04       12.64     19.39 o
 -13   6   3       52.79       60.36     11.42 o
 -12   6   3       44.75       49.36     10.40 o
 -11   6   3       14.42       18.17      6.17 o
 -10   6   3      103.37      112.39     10.10 o
  -9   6   3       35.61       29.89      5.23 o
  -8   6   3       61.25       62.23      5.78 o
  -7   6   3       16.53        9.60      4.14 o
  -6   6   3       14.35       16.59      4.28 o
  -5   6   3        5.06        9.22      4.62 o
  -4   6   3      177.85      198.32      9.23 o
  -3   6   3       62.19       66.30      6.18 o
  -2   6   3       65.03       69.42      6.33 o
  -1   6   3      140.00      149.24      8.18 o
   0   6   3       45.78       39.25      5.05 o
   1   6   3       20.23       12.41      4.62 o
   2   6   3       88.33       83.02      6.51 o
   3   6   3       30.46       27.57      5.36 o
   4   6   3      124.22      120.23      7.05 o
   5   6   3        7.64       -0.64      4.43 o
   6   6   3       88.04       63.46      6.70 o
   7   6   3        1.72       -6.41      6.41 o
   8   6   3        0.18       -6.51      6.51 o
   9   6   3       19.72       33.47      8.39 o
  10   6   3        3.34        2.30      8.12 o
  11   6   3        0.31       -7.60      7.60 o
  12   6   3        2.34       -2.11      9.53 o
  13   6   3        5.72       -6.38      9.49 o
 -13   7   3        0.31       15.77     10.00 o
 -12   7   3        1.04        6.45     18.83 o
 -11   7   3        1.02        0.84     13.04 o
 -10   7   3        0.86        9.81      8.81 o
  -9   7   3       16.10       18.62      9.45 o
  -8   7   3        1.48       -0.09      5.67 o
  -7   7   3        1.41        3.93      5.00 o
  -6   7   3        0.04       -0.25      4.21 o
  -5   7   3      217.73      242.79     11.89 o
  -4   7   3      111.43      114.07      8.40 o
  -3   7   3      137.20      134.63      8.87 o
  -2   7   3        4.91        1.83      5.29 o
  -1   7   3      209.48      211.74      9.43 o
   0   7   3        2.40       -4.74      4.74 o
   1   7   3        5.12       -6.02      6.02 o
   2   7   3        3.38       -4.80      4.80 o
   3   7   3       23.08        6.52      5.96 o
   4   7   3        6.05       -9.18      9.59 o
   5   7   3      176.66      157.35     18.60 o
   6   7   3      126.82      121.50     14.09 o
   7   7   3       50.14       35.60     10.11 o
   8   7   3        0.63       -5.51      8.02 o
   9   7   3       41.60       35.26     10.91 o
  10   7   3       13.17       -1.28      9.37 o
  11   7   3       65.11       47.18     11.89 o
 -11   8   3       10.72       10.39     10.34 o
 -10   8   3        2.52        5.52      9.58 o
  -9   8   3        8.38       29.90     11.45 o
  -8   8   3       36.30       40.75     11.93 o
  -7   8   3       43.79       56.17     12.36 o
  -6   8   3      104.77      103.69     14.46 o
  -5   8   3       57.85       89.57     15.71 o
  -4   8   3       10.54        9.31     16.16 o
  -3   8   3        2.03       -0.57      6.55 o
  -2   8   3       35.06       27.34      7.79 o
  -1   8   3        0.02       -5.68      7.24 o
   0   8   3      114.71      102.94     11.68 o
   1   8   3        5.62       -7.28      7.28 o
   2   8   3       33.04        9.80      8.37 o
   3   8   3       16.57       11.57      9.39 o
   4   8   3        2.98        2.19      8.99 o
   5   8   3        1.15        5.45      8.81 o
   6   8   3       28.69       34.48     11.23 o
   7   8   3        1.01       -6.58     15.82 o
   8   8   3        2.13       -8.02     10.36 o
   9   8   3        1.00        3.58     10.57 o
  -8   9   3        1.19       14.38     12.04 o
  -7   9   3        2.30       -0.23     10.05 o
  -6   9   3       14.85       -2.20     11.14 o
  -5   9   3        9.62        3.25      9.87 o
  -4   9   3       15.29       10.62      9.84 o
  -3   9   3       32.41       34.28     12.46 o
  -2   9   3        2.56       -9.89      9.89 o
  -1   9   3       22.54        9.40     15.71 o
   0   9   3       11.80      -10.02     10.02 o
   1   9   3        0.42       -6.16     10.28 o
   2   9   3        5.85      -13.59     13.59 o
   3   9   3        4.28        6.34     10.84 o
   4   9   3        2.11       -2.56     12.59 o
   5   9   3       47.05       43.85     14.49 o
   6   9   3       29.36       15.12     14.49 o
 -18   0   4       39.86       46.58     13.37 o
 -17   0   4       54.13       58.17     14.71 o
 -16   0   4        0.45       -2.67      9.81 o
 -15   0   4       40.45       32.76     12.03 o
 -14   0   4        0.19       -5.57      7.58 o
 -13   0   4      377.66      354.24     18.27 o
 -12   0   4      145.18      138.74      8.39 o
 -11   0   4      224.37      213.82     10.53 o
 -10   0   4       49.52       48.15      5.18 o
  -9   0   4       21.01       30.71      3.79 o
  -8   0   4      112.06      137.37      7.37 o
  -7   0   4      507.45      530.55     11.57 o
  -6   0   4      143.41      195.70      5.57 o
  -5   0   4     1636.93     1612.66     26.69 o
  -4   0   4       71.18       46.60      2.85 o
  -3   0   4      790.70      708.71     19.83 o
  -2   0   4     1547.61     1701.34     54.38 o
  -1   0   4     3211.15     3278.55     98.73 o
   0   0   4     3063.94     3328.69     99.84 o
   1   0   4     2029.30     2075.97     64.63 o
   2   0   4      155.73      205.15      7.44 o
   3   0   4     9608.64    10493.40    187.14 o
   4   0   4     9292.16    10764.19    223.15 o
   5   0   4      893.92     1057.71     37.66 o
   6   0   4      867.50      892.23     30.64 o
   7   0   4      114.81      114.67      8.18 o
   8   0   4        3.37        4.90      9.03 o
   9   0   4      338.87      329.71     14.41 o
  10   0   4       85.03       83.35     14.26 o
  11   0   4      112.36      102.29     16.27 o
  12   0   4      431.01      464.67     29.64 o
  13   0   4       45.75       48.36     14.71 o
  14   0   4        2.61       12.70     12.93 o
  15   0   4      259.94      275.91     27.86 o
  16   0   4        0.30       -0.45     12.70 o
 -18   1   4       18.76       28.39      9.47 o
 -17   1   4       38.03       42.56      9.61 o
 -16   1   4      177.84      203.08     15.12 o
 -15   1   4       15.69       13.37      7.16 o
 -14   1   4      133.16      136.95     12.29 o
 -13   1   4      221.09      225.69      8.69 o
 -12   1   4      134.98      134.48      6.71 o
 -11   1   4        1.57        2.67      2.75 o
 -10   1   4      440.17      455.39      9.63 o
  -9   1   4       20.62       20.32      2.86 o
  -8   1   4     1649.60     1847.81     22.16 o
  -7   1   4     2725.40     2864.48     32.40 o
  -6   1   4     2087.53     2108.60     24.25 o
  -5   1   4      808.14      803.58     10.58 o
  -4   1   4       14.39       10.54      1.44 o
  -3   1   4      992.86     1060.32     13.57 o
  -2   1   4     2154.09     2120.87     39.42 o
  -1   1   4     4278.85     4338.66     95.97 o
   0   1   4       10.60       12.26      5.35 o
   1   1   4     2292.31     2311.54     71.32 o
   2   1   4      201.14      272.28      5.62 o
   3   1   4      250.02      334.98      6.89 o
   4   1   4     2939.25     3317.71     55.11 o
   5   1   4      239.30      240.27      7.36 o
   6   1   4      178.86      194.44      5.36 o
   7   1   4      607.69      618.35     12.51 o
   8   1   4      245.78      232.85      8.17 o
   9   1   4       88.15       75.13      8.23 o
  10   1   4      585.64      546.25     21.12 o
  11   1   4      499.00      471.52     24.52 o
  12   1   4        8.18        2.56      7.14 o
  13   1   4       47.66       41.44      9.93 o
  14   1   4      303.31      316.45     19.53 o
  15   1   4       56.33       69.86     19.05 o
  16   1   4        8.67        5.38      8.95 o
 -18   2   4        6.79       24.59      8.75 o
 -17   2   4       14.77       29.29     13.26 o
 -16   2   4       90.24       94.36     11.98 o
 -15   2   4        5.04        0.33      6.46 o
 -14   2   4      108.73      135.66     12.76 o
 -13   2   4      306.39      279.46      9.05 o
 -12   2   4      669.10      633.10     12.92 o
 -11   2   4        3.02        4.04      3.01 o
 -10   2   4      328.56      325.44      9.20 o
  -9   2   4      349.63      363.59      8.96 o
  -8   2   4       67.22       70.55      4.21 o
  -7   2   4      656.34      590.44     11.14 o
  -6   2   4      365.41      387.73      8.15 o
  -5   2   4       62.88       54.24      2.89 o
  -4   2   4      508.19      524.55     11.83 o
  -3   2   4      131.78      153.10      4.70 o
  -2   2   4      542.99      544.12      8.31 o
  -1   2   4     1174.79     1125.99     15.95 o
   0   2   4      572.40      583.35      8.78 o
   1   2   4        4.17        7.15      2.25 o
   2   2   4      942.67     1051.37     17.97 o
   3   2   4      262.09      270.86      5.75 o
   4   2   4      522.48      610.01     14.44 o
   5   2   4      817.09      852.51     13.65 o
   6   2   4      544.54      578.35     10.55 o
   7   2   4      499.01      537.43     11.89 o
   8   2   4      836.37      854.40     17.88 o
   9   2   4       40.87       45.87      5.78 o
  10   2   4        4.92       -4.59      5.65 o
  11   2   4        0.25       -5.27      6.21 o
  12   2   4      143.53      130.92     13.38 o
  13   2   4      122.62      131.14     14.15 o
  14   2   4        7.69        6.49     11.59 o
  15   2   4      114.23      111.18     14.91 o
 -17   3   4       26.99       19.83      8.66 o
 -16   3   4       18.78       22.25     11.59 o
 -15   3   4        7.21        1.12      9.25 o
 -14   3   4       33.24       33.55      8.63 o
 -13   3   4      308.63      314.58     23.93 o
 -12   3   4       36.29       43.83      5.35 o
 -11   3   4        1.67       -1.18      3.53 o
 -10   3   4      107.52      127.83      6.65 o
  -9   3   4      126.58      121.50      6.23 o
  -8   3   4       20.55       16.23      3.15 o
  -7   3   4        0.79        0.06      2.46 o
  -6   3   4     1105.60     1068.04     17.44 o
  -5   3   4     1706.47     1755.20     25.74 o
  -4   3   4      204.03      246.71      7.00 o
  -3   3   4     4914.71     5147.53     67.71 o
  -2   3   4      679.29      673.81     16.89 o
  -1   3   4     2596.92     2983.32     39.52 o
   0   3   4       86.44       86.73      4.35 o
   1   3   4      452.56      427.29      9.27 o
   2   3   4       25.78       22.27      2.88 o
   3   3   4       20.53       24.68      2.88 o
   4   3   4      961.91      961.63     17.85 o
   5   3   4      132.33      153.28      6.51 o
   6   3   4      158.18      155.91      6.06 o
   7   3   4      489.71      504.45     11.80 o
   8   3   4       91.95       98.58      6.15 o
   9   3   4      562.13      573.34     24.50 o
  10   3   4        2.45       -1.11     10.47 o
  11   3   4      227.49      212.46     15.26 o
  12   3   4       16.88       13.37      8.58 o
  13   3   4       59.66       42.82     19.50 o
  14   3   4       43.24       12.52      9.69 o
  15   3   4        0.40        9.09      9.52 o
 -16   4   4        0.16       16.80      8.18 o
 -15   4   4       10.30       17.59      8.56 o
 -14   4   4      127.14      121.85     11.46 o
 -13   4   4       21.41       21.82      6.48 o
 -12   4   4       63.72       63.69      7.90 o
 -11   4   4      161.80      166.57      8.12 o
 -10   4   4        7.97       11.08      3.99 o
  -9   4   4        7.24        3.09      3.30 o
  -8   4   4       97.55      105.65      6.19 o
  -7   4   4        8.04        6.07      3.16 o
  -6   4   4        1.07        2.61      3.29 o
  -5   4   4      117.49      122.34      6.18 o
  -4   4   4      120.85      134.81      5.95 o
  -3   4   4     1436.96     1658.30     25.94 o
  -2   4   4     2650.86     2726.08     36.46 o
  -1   4   4        0.50        4.14      4.85 o
   0   4   4      460.71      433.79     15.95 o
   1   4   4        6.84        2.42      2.51 o
   2   4   4      111.93      113.53      5.43 o
   3   4   4      189.44      187.93      6.85 o
   4   4   4        1.19        0.34      3.17 o
   5   4   4      797.20      839.04     16.59 o
   6   4   4      150.76      143.99      8.02 o
   7   4   4       70.53       74.22      5.88 o
   8   4   4      144.58      157.12     11.84 o
   9   4   4       72.20       76.90      9.21 o
  10   4   4        0.37        0.01      8.69 o
  11   4   4        1.09        3.57      7.90 o
  12   4   4      123.32      104.72     13.48 o
  13   4   4       22.27       19.29      9.74 o
  14   4   4        2.28        7.92      9.75 o
 -16   5   4       37.69       56.38     11.09 o
 -15   5   4       18.90       25.97      8.94 o
 -14   5   4       41.92       34.94     10.76 o
 -13   5   4      151.86      146.41     11.31 o
 -12   5   4        6.74       15.79      6.16 o
 -11   5   4        5.45       13.69      5.69 o
 -10   5   4        0.59       -3.83      3.83 o
  -9   5   4       86.72      106.18      6.94 o
  -8   5   4        0.56        0.87      3.61 o
  -7   5   4       11.48        9.46      4.08 o
  -6   5   4     1434.56     1486.82     24.40 o
  -5   5   4       71.12       91.80      6.11 o
  -4   5   4        7.96        7.05      3.76 o
  -3   5   4       26.94       30.98      4.33 o
  -2   5   4       60.41       63.47      5.13 o
  -1   5   4       11.87       16.49      3.78 o
   0   5   4      284.01      315.66      9.45 o
   1   5   4      179.06      191.27      7.86 o
   2   5   4        1.77        0.04      3.12 o
   3   5   4       63.80       65.92      5.07 o
   4   5   4      177.90      172.92      6.94 o
   5   5   4        0.87       -1.12      3.95 o
   6   5   4        4.62        5.11      6.34 o
   7   5   4       26.16       11.85     11.57 o
   8   5   4      615.23      656.20     26.23 o
   9   5   4      369.05      404.64     20.47 o
  10   5   4       42.73       29.06      9.33 o
  12   5   4        6.23        5.78      9.32 o
  13   5   4        3.75        2.15      9.42 o
 -14   6   4       11.58       23.47     16.60 o
 -13   6   4       17.28       14.46     19.95 o
 -12   6   4        0.36       14.80      6.36 o
 -11   6   4       24.11       27.52      9.19 o
 -10   6   4      108.26      129.88     13.33 o
  -9   6   4       12.57       16.16      6.08 o
  -8   6   4        7.40        3.23      5.35 o
  -7   6   4      213.72      264.99      9.82 o
  -6   6   4       86.43      107.51      7.84 o
  -5   6   4        1.29        6.06      4.48 o
  -4   6   4        4.48        2.99      4.29 o
  -3   6   4      372.47      446.38     12.84 o
  -2   6   4      288.35      268.99     10.29 o
  -1   6   4      190.22      205.64      8.98 o
   0   6   4       25.94       14.55      4.40 o
   1   6   4        1.11       -3.81      3.81 o
   2   6   4      183.70      209.20      9.02 o
   3   6   4        0.86       -1.76      4.03 o
   4   6   4        0.06       -5.13      6.85 o
   5   6   4      605.58      595.57     31.27 o
   6   6   4       37.12       25.13     11.91 o
   7   6   4        3.91       -0.99     10.58 o
   8   6   4        3.48       -1.06      7.27 o
   9   6   4        5.97        0.72      8.03 o
  10   6   4       17.80       14.98      8.98 o
  11   6   4        7.86        8.51      9.37 o
  12   6   4       54.84       52.87     12.37 o
 -13   7   4        6.60       10.72      9.29 o
 -12   7   4        3.10        8.50      9.22 o
 -11   7   4        0.00        1.66     20.73 o
 -10   7   4        0.67        1.89      8.49 o
  -9   7   4       29.37       51.65      8.16 o
  -8   7   4        4.20       11.90      6.74 o
  -7   7   4        6.77       11.06      6.33 o
  -6   7   4       86.78       94.10      9.52 o
  -5   7   4        9.99       21.12     11.60 o
  -4   7   4       18.23       25.68      7.36 o
  -3   7   4        3.28       14.65      6.92 o
  -2   7   4        6.34        5.62      6.80 o
  -1   7   4        0.50       -3.27      5.44 o
   0   7   4        1.38       -5.81      5.81 o
   1   7   4      157.01      151.11     15.44 o
   2   7   4        6.98       -1.06      6.45 o
   3   7   4        4.94       -1.15      6.08 o
   4   7   4      114.32       96.69     21.71 o
   5   7   4       75.43       83.56     12.24 o
   6   7   4       99.30       96.72     12.98 o
   7   7   4       52.86       55.05     14.93 o
   8   7   4       39.69        8.52      9.52 o
   9   7   4        4.14        3.57      9.11 o
  10   7   4       29.27       28.22     11.25 o
 -11   8   4        0.13        0.54      9.53 o
 -10   8   4       35.27       35.19     15.71 o
  -9   8   4        0.30       10.77      9.85 o
  -8   8   4       31.91       54.81     12.31 o
  -7   8   4       39.16       44.39     11.62 o
  -6   8   4       76.73       80.51      9.99 o
  -5   8   4       26.85       27.25     10.95 o
  -4   8   4       18.53       16.89     10.28 o
  -3   8   4        6.53       24.57     13.46 o
  -2   8   4        0.07        9.07      6.31 o
  -1   8   4       22.97       30.99      8.46 o
   0   8   4       13.39        9.56     10.87 o
   1   8   4        3.78        5.58      7.23 o
   2   8   4       65.97       58.56     14.85 o
   3   8   4        6.97        7.26      9.19 o
   4   8   4        3.40       -8.32     12.15 o
   5   8   4        0.97      -10.92     10.92 o
   6   8   4        1.95        7.09      9.77 o
   7   8   4       20.58       15.70     10.59 o
   8   8   4       23.74       28.20     11.18 o
  -8   9   4        0.46        6.21     11.24 o
  -7   9   4        0.18        1.60     10.91 o
  -6   9   4        0.25        4.65     11.08 o
  -5   9   4        0.33        5.45     11.18 o
  -4   9   4       18.02       11.86     10.91 o
  -3   9   4       44.28       60.04     11.18 o
  -2   9   4        0.19       -9.90     15.38 o
  -1   9   4        0.13      -14.96     19.17 o
   0   9   4       26.55       19.63     11.67 o
   1   9   4        0.54      -10.00     10.00 o
   2   9   4        0.25       -9.90      9.90 o
   3   9   4       16.60       15.30     12.37 o
   4   9   4        2.93       -1.29     21.51 o
   5   9   4        2.08       -5.50     10.44 o
 -18   1   5        1.48        8.39      8.11 o
 -17   1   5       38.63       41.28      9.53 o
 -16   1   5        0.90        2.95      6.77 o
 -15   1   5       46.25       29.22      9.25 o
 -14   1   5        3.74        0.89      5.83 o
 -13   1   5        4.20       -2.30      4.13 o
 -12   1   5        0.03       -0.11      2.97 o
 -11   1   5       10.07        8.41      2.89 o
 -10   1   5        1.48        0.18      2.36 o
  -9   1   5       45.76       45.37      3.07 o
  -8   1   5      175.24      154.05      4.60 o
  -7   1   5        0.22       -0.40      1.35 o
  -6   1   5       54.45       43.94      2.59 o
  -5   1   5       79.89       86.40      3.26 o
  -4   1   5       52.05       38.87      2.00 o
  -3   1   5        3.36        3.16      2.89 o
  -2   1   5     1409.79     1340.57     26.99 o
  -1   1   5      205.01      239.37     10.14 o
   0   1   5       16.02       13.15      5.79 o
   1   1   5      151.67      167.37     12.48 o
   2   1   5      128.04      134.23      4.70 o
   3   1   5       96.96      108.14      4.30 o
   4   1   5       95.50       87.10      4.13 o
   5   1   5        0.34        0.48      2.53 o
   6   1   5       58.55       47.05      4.14 o
   7   1   5      118.98      125.91      9.58 o
   8   1   5        2.08        0.88      5.12 o
   9   1   5       33.96       16.61      6.57 o
  10   1   5        0.65       -4.47      5.51 o
  11   1   5       16.55        5.31      7.20 o
  12   1   5       21.92        9.39     10.14 o
  13   1   5       17.09       17.61      9.14 o
  14   1   5       11.40        7.59      9.42 o
  15   1   5        0.10       -7.13      8.67 o
 -18   2   5        9.69       16.51      9.47 o
 -17   2   5        0.48        9.22      7.96 o
 -16   2   5       41.48       40.83      9.46 o
 -15   2   5        4.52        7.05      6.91 o
 -14   2   5        0.96       -2.57      5.69 o
 -13   2   5       59.11       43.70      5.88 o
 -12   2   5       12.57       13.10      4.51 o
 -11   2   5        0.04        1.32      2.84 o
 -10   2   5       14.19       14.35      3.04 o
  -9   2   5       44.30       43.19      3.56 o
  -8   2   5      217.59      210.22      9.56 o
  -7   2   5       12.29        8.39      2.24 o
  -6   2   5      265.35      277.24      7.95 o
  -5   2   5      291.17      259.43      5.98 o
  -4   2   5       10.91       11.21      2.11 o
  -3   2   5       11.88       10.12      1.70 o
  -2   2   5       44.34       44.78      2.39 o
  -1   2   5        4.21        1.09      2.28 o
   0   2   5      409.34      394.27      6.58 o
   1   2   5      109.61      115.23      4.88 o
   2   2   5      308.94      289.83      6.64 o
   3   2   5      914.48      886.87     14.55 o
   4   2   5        6.81        9.81      2.54 o
   5   2   5      107.53      116.65      6.43 o
   6   2   5      122.73      116.90      5.48 o
   7   2   5       10.11        1.44      3.23 o
   8   2   5       31.15       19.03      5.61 o
   9   2   5      116.00       83.03      9.96 o
  10   2   5        0.86        1.37      6.46 o
  11   2   5       13.73       89.15     18.27 o
  12   2   5       11.95       14.32      8.31 o
  13   2   5       15.76       20.54      9.47 o
  14   2   5       33.67       35.53     10.66 o
  15   2   5        0.07       11.01      9.74 o
 -17   3   5        6.66       21.86      8.38 o
 -16   3   5        0.90        3.15      9.36 o
 -15   3   5        0.01       -0.95      8.25 o
 -14   3   5       23.01       31.28      6.13 o
 -13   3   5       34.34       27.48      5.63 o
 -12   3   5        1.34        4.91      5.41 o
 -11   3   5       97.12       89.29      8.21 o
 -10   3   5        2.15       -0.39      3.09 o
  -9   3   5       66.51       62.87      4.74 o
  -8   3   5      115.63      103.21      5.49 o
  -7   3   5      151.54      132.97      5.77 o
  -6   3   5     1355.79     1278.97     19.94 o
  -5   3   5      119.57      145.87      8.40 o
  -4   3   5     1471.03     1324.51     29.68 o
  -3   3   5       10.62        7.85      2.25 o
  -2   3   5       72.79       82.52      3.87 o
  -1   3   5       51.54       36.82      2.79 o
   0   3   5       97.27       93.76      4.62 o
   1   3   5      246.60      255.84      8.75 o
   2   3   5      221.52      222.38     10.23 o
   3   3   5      236.18      249.63     11.71 o
   4   3   5      100.69      104.70      9.02 o
   5   3   5       71.62       63.37      8.67 o
   6   3   5       67.21       60.60      6.93 o
   7   3   5       24.53       25.35      4.96 o
   8   3   5       87.20       94.81     10.74 o
   9   3   5        1.34       -0.70      4.98 o
  10   3   5        6.13        7.10      7.30 o
  11   3   5       12.16        8.53      7.70 o
  12   3   5        1.86       -1.69      7.80 o
  13   3   5        0.04       -8.02      8.02 o
  14   3   5        0.10        0.27      9.08 o
 -16   4   5       16.02       18.45     13.82 o
 -15   4   5       66.13       69.01     14.04 o
 -14   4   5        0.83        2.62      5.94 o
 -13   4   5       12.62       21.96      6.37 o
 -12   4   5       34.86       24.76      6.49 o
 -11   4   5       10.02       13.21      5.63 o
 -10   4   5        0.03        1.07      4.54 o
  -9   4   5        1.45       -1.76      3.26 o
  -8   4   5       29.43       18.54      4.53 o
  -7   4   5        0.65        0.51      3.05 o
  -6   4   5       28.42       21.31      3.53 o
  -5   4   5      189.43      151.26      6.56 o
  -4   4   5       14.94       14.54      3.15 o
  -3   4   5       53.78       51.64      3.93 o
  -2   4   5        2.57        0.77      2.11 o
  -1   4   5        4.07        2.83      1.81 o
   0   4   5        1.82        1.67      2.00 o
   1   4   5        5.28        5.84      1.98 o
   2   4   5       11.89        5.97      2.98 o
   3   4   5       17.98       10.18      4.75 o
   4   4   5        9.75       12.16      3.56 o
   5   4   5      930.70      881.14     24.63 o
   6   4   5       23.85       15.13      6.21 o
   7   4   5     1205.35     1243.97     56.31 o
   8   4   5       30.18       35.62      8.49 o
   9   4   5        1.66        4.06      5.92 o
  10   4   5        0.02       -6.95      6.95 o
  11   4   5        2.12        4.97      8.06 o
  12   4   5       88.67       76.70     13.59 o
  13   4   5        0.17        0.60      8.98 o
 -16   5   5        4.02        6.23     11.48 o
 -15   5   5       48.94       34.70     13.57 o
 -14   5   5      127.17      122.88     11.14 o
 -13   5   5       10.67       11.54      6.22 o
 -12   5   5        1.76        1.78      5.43 o
 -11   5   5       74.07       70.71      8.14 o
 -10   5   5        2.56        4.26      5.01 o
  -9   5   5        4.09        8.68      5.22 o
  -8   5   5        4.66        6.15      5.01 o
  -7   5   5        0.04        4.96      4.33 o
  -6   5   5     1013.94      999.92     20.78 o
  -5   5   5       81.12       86.88      6.35 o
  -4   5   5     1153.48     1111.85     21.68 o
  -3   5   5      125.12      105.07      6.16 o
  -2   5   5       10.03        7.91      4.37 o
  -1   5   5        4.77       -1.74      4.33 o
   0   5   5        1.16       -3.45      3.45 o
   1   5   5      156.74      154.37      6.75 o
   2   5   5        1.66       -1.64      3.06 o
   3   5   5       64.31       64.29      6.88 o
   4   5   5      626.84      584.19     22.07 o
   5   5   5        5.34        0.02      8.93 o
   6   5   5      151.29      127.97     12.33 o
   7   5   5       96.74       94.51     13.40 o
   8   5   5       15.08        0.77     12.79 o
   9   5   5      143.31      141.38     16.83 o
  10   5   5       36.22       32.54     13.15 o
  12   5   5       23.24       18.17      9.93 o
  13   5   5        1.68       -1.15      9.14 o
 -14   6   5       23.61       33.53      9.99 o
 -13   6   5        2.30       12.18      6.68 o
 -12   6   5       11.30       23.19     11.24 o
 -11   6   5        8.47       11.92      6.16 o
 -10   6   5       20.83       33.76      7.11 o
  -9   6   5       21.76       35.14      7.03 o
  -8   6   5      141.21      132.50     10.51 o
  -7   6   5      310.40      321.53     14.49 o
  -6   6   5      129.48      126.98     12.45 o
  -5   6   5      180.03      187.27     20.03 o
  -4   6   5      127.57      146.67     21.54 o
  -3   6   5      419.47      426.24     28.92 o
  -2   6   5      180.11      190.89     12.33 o
  -1   6   5       51.33       38.44      7.40 o
   0   6   5       22.16       11.91      8.20 o
   1   6   5       32.72       30.38      6.60 o
   2   6   5       68.38       61.49      7.88 o
   3   6   5        0.85       -3.37      6.03 o
   4   6   5       64.25       52.51     10.81 o
   5   6   5      166.59      146.35     17.83 o
   6   6   5       38.09       16.15      9.96 o
   7   6   5       16.36       10.53     15.64 o
   8   6   5       63.43       58.48     11.24 o
   9   6   5        0.24        0.85      8.19 o
  10   6   5        4.56       -1.55      8.78 o
  11   6   5       11.48        5.04      9.37 o
 -13   7   5        0.00        8.06     10.70 o
 -12   7   5        1.93       12.94     10.59 o
 -11   7   5        0.43       -3.93      7.95 o
 -10   7   5       13.24       29.63      7.37 o
  -9   7   5        0.00        1.71      6.14 o
  -8   7   5        2.21        7.52      6.34 o
  -7   7   5       66.40       71.79      9.17 o
  -6   7   5       14.41       16.62      8.56 o
  -5   7   5        2.10        2.52      8.25 o
  -4   7   5       23.23       14.84      9.19 o
  -3   7   5      332.91      352.35     28.84 o
  -2   7   5       22.03       25.05      9.36 o
  -1   7   5        5.46       -6.79      6.79 o
   0   7   5       60.64       42.33     10.01 o
   1   7   5        5.86       12.25      7.67 o
   2   7   5        1.89        4.80     10.11 o
   3   7   5       11.98        9.38     10.03 o
   4   7   5      274.45      234.08     16.90 o
   5   7   5        3.35       -4.33      8.40 o
   6   7   5        5.65        1.48     12.48 o
   7   7   5       55.59       30.96     18.27 o
   8   7   5        3.56       -3.18      8.98 o
   9   7   5        4.04       -0.15      9.21 o
  10   7   5       10.69        1.09     11.70 o
 -10   8   5        0.51        9.11     14.26 o
  -9   8   5        5.32        5.94      9.75 o
  -8   8   5        1.84        1.34      9.21 o
  -7   8   5        0.04        8.77      6.66 o
  -6   8   5        7.68       16.23      9.95 o
  -5   8   5       16.12       21.67      9.77 o
  -4   8   5       13.16        0.89     15.15 o
  -3   8   5       10.14       -3.53      8.78 o
  -2   8   5        0.75      -14.49     14.49 o
   1   8   5       57.06       54.01     11.49 o
   2   8   5        8.32        1.91      9.07 o
   3   8   5        9.58        3.88     11.37 o
   4   8   5       96.47       59.40     13.59 o
   5   8   5        3.87       -6.06      9.02 o
   6   8   5        2.33       -2.23     12.93 o
   7   8   5        2.53       -7.49      9.15 o
  -7   9   5        3.60        1.93     10.60 o
  -6   9   5       18.10       15.12     14.37 o
  -5   9   5        0.52      -13.31     14.49 o
  -4   9   5        0.01       -8.64      8.64 o
  -3   9   5       44.64       23.48     10.05 o
  -2   9   5        3.99      -14.83     16.71 o
  -1   9   5       17.56        9.28     30.53 o
   0   9   5       58.61       22.87     11.78 o
   1   9   5        1.03      -11.25     11.25 o
   2   9   5        0.21      -10.01     10.01 o
   3   9   5        0.04        7.27     11.07 o
   4   9   5        4.45      -10.47     10.47 o
 -18   0   6        3.56        7.80     11.14 o
 -17   0   6        6.46       -0.22     10.47 o
 -16   0   6       44.39       32.54     11.81 o
 -15   0   6        7.75       -1.11      8.02 o
 -14   0   6      655.26      652.32     34.54 o
 -13   0   6      277.34      291.69     12.58 o
 -12   0   6        1.54        0.25      4.58 o
 -11   0   6      447.10      488.74     15.25 o
 -10   0   6       98.96       86.17      5.61 o
  -9   0   6      529.99      600.34     16.43 o
  -8   0   6      920.54      893.84     21.06 o
  -7   0   6      239.54      317.51     11.97 o
  -6   0   6       64.20       54.53      3.94 o
  -5   0   6      703.39      739.51     16.86 o
  -4   0   6        8.72       17.27      4.73 o
  -3   0   6       31.19       25.73      5.44 o
  -2   0   6      125.64       96.95     11.59 o
  -1   0   6       62.01       44.35      8.02 o
   0   0   6      152.95      189.88     13.82 o
   1   0   6      378.82      373.30     18.94 o
   2   0   6     1786.25     1833.28     59.95 o
   3   0   6       16.08        9.46      2.88 o
   4   0   6      225.73      240.50      9.84 o
   5   0   6       19.28       18.30      4.63 o
   6   0   6      203.15      222.20     16.27 o
   7   0   6      290.27      252.06     18.50 o
   8   0   6     1648.82     1584.78     58.84 o
   9   0   6        9.42       -5.13      7.58 o
  10   0   6        0.10        2.01      9.81 o
  11   0   6      145.99      149.99     20.06 o
  12   0   6      177.45      210.83     22.51 o
  13   0   6       26.77       21.39     14.04 o
  14   0   6       84.75       80.68     19.83 o
 -18   1   6        0.17        0.28      7.45 o
 -17   1   6        8.80        4.69      7.63 o
 -16   1   6       44.21       48.61      9.45 o
 -15   1   6       42.92       27.22      7.86 o
 -14   1   6      130.58      120.60      8.45 o
 -13   1   6       53.97       61.01      6.43 o
 -12   1   6        5.46        0.90      3.59 o
 -11   1   6       33.43       30.22      4.43 o
 -10   1   6       10.13       12.88      2.53 o
  -9   1   6      679.93      729.49     13.25 o
  -8   1   6       52.47       54.69      3.99 o
  -7   1   6      431.49      413.89      7.46 o
  -6   1   6      492.42      476.54      8.11 o
  -5   1   6        7.07       12.72      1.74 o
  -4   1   6      299.77      279.03      8.75 o
  -3   1   6     7526.39     7845.09    138.42 o
  -2   1   6      655.23      748.75     22.71 o
  -1   1   6        5.67        9.28      4.02 o
   0   1   6     1296.51     1369.72     48.14 o
   1   1   6       62.33       62.18      9.58 o
   2   1   6      212.13      265.84     11.03 o
   3   1   6     1257.30     1343.82     20.00 o
   4   1   6      500.37      509.98      9.88 o
   5   1   6      120.07      138.56      5.28 o
   6   1   6      559.14      560.18     13.46 o
   7   1   6      517.80      468.90     17.73 o
   8   1   6        8.79       11.15      6.44 o
   9   1   6        1.34        1.31      5.90 o
  10   1   6      291.14      288.51     16.38 o
  11   1   6       80.88       71.15     10.79 o
  12   1   6       12.80        3.62      8.35 o
  13   1   6      300.20      310.62     21.17 o
  14   1   6        1.72       -8.76      8.76 o
 -17   2   6       12.13       13.88      8.18 o
 -16   2   6        1.98       20.84      8.51 o
 -15   2   6        4.65       -7.08     10.34 o
 -14   2   6      116.31      107.39      8.30 o
 -13   2   6        1.68        3.21      4.48 o
 -12   2   6       97.88      100.74      8.11 o
 -11   2   6       52.12       58.61      5.87 o
 -10   2   6       35.37       41.59      5.08 o
  -9   2   6       35.49       28.47      2.89 o
  -8   2   6      456.38      451.62     10.75 o
  -7   2   6      247.25      229.95      7.11 o
  -6   2   6      201.12      211.73      5.65 o
  -5   2   6      351.18      389.72      7.27 o
  -4   2   6      407.60      419.28      7.63 o
  -3   2   6      596.67      693.32     10.58 o
  -2   2   6       27.55       59.19      4.09 o
  -1   2   6      516.38      465.58     13.73 o
   0   2   6       16.11       11.73      2.19 o
   1   2   6       11.64       22.94      2.53 o
   2   2   6     4164.40     4584.62     65.62 o
   3   2   6        1.22        1.81      2.44 o
   4   2   6      815.80      915.50     15.63 o
   5   2   6      157.85      157.53      8.34 o
   6   2   6      272.73      283.77      9.89 o
   7   2   6       59.01       49.10      6.59 o
   8   2   6      495.79      513.52     17.81 o
   9   2   6        0.84       -3.32      5.96 o
  10   2   6       47.77       51.32      9.64 o
  11   2   6      258.83      248.49     16.74 o
  12   2   6       33.74       19.52      9.08 o
  13   2   6        2.51        3.06     11.25 o
  14   2   6      168.94      167.83     17.46 o
 -17   3   6       35.25       42.03      9.99 o
 -16   3   6      115.65      111.42     12.99 o
 -15   3   6        4.54       21.90     12.83 o
 -14   3   6       79.73       72.64      9.75 o
 -13   3   6       40.28       49.44      6.36 o
 -12   3   6        3.29        1.79      4.31 o
 -11   3   6        6.11        3.01      4.12 o
 -10   3   6       24.24       21.01      5.12 o
  -9   3   6      182.19      188.91     14.36 o
  -8   3   6      139.98      128.61      8.37 o
  -7   3   6     1088.71     1046.20     24.47 o
  -6   3   6        0.31        4.07      3.10 o
  -5   3   6       32.45       31.17      3.88 o
  -4   3   6      430.56      461.13      9.19 o
  -3   3   6      244.13      208.30      7.10 o
  -2   3   6       73.26       78.49      3.76 o
  -1   3   6        6.74        4.68      2.13 o
   0   3   6      416.43      472.38      9.97 o
   1   3   6        2.49        7.63      2.74 o
   2   3   6      145.05      193.02      6.54 o
   3   3   6     1271.72     1317.48     27.36 o
   4   3   6      164.55      158.09      9.01 o
   5   3   6       98.80      117.23     13.29 o
   6   3   6      202.34      195.66      9.49 o
   7   3   6      502.36      515.68     15.09 o
   8   3   6       41.41       40.49      6.40 o
   9   3   6       12.94       20.48      5.97 o
  10   3   6      270.14      238.77     17.27 o
  11   3   6       18.08       22.02      9.19 o
  12   3   6        9.94        2.61      9.08 o
  13   3   6      217.62      257.38     19.67 o
 -16   4   6        4.31       -1.17     11.92 o
 -15   4   6       26.91       27.29      7.71 o
 -14   4   6       29.11       40.62      6.83 o
 -13   4   6        7.49       10.96      5.83 o
 -12   4   6        1.47        5.98      5.27 o
 -11   4   6      136.68      134.81     13.40 o
 -10   4   6       88.33       87.02      8.26 o
  -9   4   6      144.98      154.06     10.11 o
  -8   4   6     1408.58     1427.36     32.60 o
  -7   4   6       98.39       87.78      7.66 o
  -6   4   6        6.14        5.16      2.47 o
  -5   4   6      250.12      243.96     11.14 o
  -4   4   6       50.90       50.15      5.95 o
  -3   4   6        0.30       -3.77      3.77 o
  -2   4   6      217.40      207.04     10.30 o
  -1   4   6       38.07       35.21      5.54 o
   0   4   6       52.31       65.22      9.14 o
   1   4   6      453.49      476.69     14.23 o
   2   4   6      404.31      410.09     16.40 o
   3   4   6      135.16      132.14     10.50 o
   4   4   6      521.61      505.33     19.04 o
   5   4   6        1.77       -2.24      5.99 o
   6   4   6       35.09       39.28      6.56 o
   7   4   6      586.25      652.39     32.57 o
   8   4   6        0.44       -6.10      6.10 o
   9   4   6       49.92       54.27      8.44 o
  10   4   6        1.83        2.54      8.91 o
  11   4   6       40.96       45.39     10.66 o
  12   4   6       30.05       18.86     13.15 o
  13   4   6        9.36       19.38     20.28 o
 -15   5   6       32.06       29.72      8.44 o
 -14   5   6       13.84       21.26      7.28 o
 -13   5   6       22.54       25.12      6.94 o
 -12   5   6        5.31       21.09      6.45 o
 -11   5   6       13.19       15.05      6.00 o
 -10   5   6       32.09       34.91      6.48 o
  -9   5   6       15.35       16.31      5.81 o
  -8   5   6       11.50       11.94      5.45 o
  -7   5   6       11.25       11.82      5.51 o
  -6   5   6       20.39       27.46      7.56 o
  -5   5   6      382.81      392.96     17.41 o
  -4   5   6      928.64      889.81     27.26 o
  -3   5   6      168.50      170.46     16.07 o
  -2   5   6       19.28       18.12      6.64 o
  -1   5   6        1.76        0.80      5.69 o
   0   5   6      115.39      103.80     10.03 o
   1   5   6        0.02        4.61      5.76 o
   2   5   6       36.48       40.62      8.23 o
   3   5   6     1026.73     1030.19     30.96 o
   4   5   6      128.04      120.19     11.58 o
   5   5   6       44.23       16.00     12.93 o
   6   5   6       15.90        5.53     14.98 o
   7   5   6      188.98      229.31     17.38 o
   8   5   6        0.18       -6.84      6.84 o
   9   5   6       13.16       17.69      7.62 o
  10   5   6       37.06       37.89     16.49 o
  11   5   6        9.19        0.21      8.81 o
  12   5   6       37.37       45.18     11.98 o
 -14   6   6        3.16       19.87      7.59 o
 -13   6   6        0.14       16.66      7.00 o
 -12   6   6       10.71       20.96      6.77 o
 -11   6   6       12.64       20.35      6.76 o
 -10   6   6        0.01        6.05      5.96 o
  -9   6   6       35.03       42.79      9.44 o
  -8   6   6      151.73      150.48     11.03 o
  -7   6   6      113.39      104.00      9.55 o
  -6   6   6       48.89       29.72      8.15 o
  -5   6   6      224.46      244.06     27.86 o
  -4   6   6      365.72      391.66     18.91 o
  -3   6   6       24.34       16.00      7.90 o
  -2   6   6       13.38       10.68      7.30 o
  -1   6   6       86.88       82.21     10.59 o
   0   6   6       12.51       14.18      6.62 o
   1   6   6       68.21       72.33     10.00 o
   2   6   6       34.29       25.29      7.87 o
   3   6   6        1.60       -2.31      8.80 o
   4   6   6       28.26       29.84      8.62 o
   5   6   6       20.97       -0.11     14.31 o
   6   6   6      292.37      344.45     20.95 o
   7   6   6      205.44      227.84     16.85 o
   8   6   6       46.23       37.16     10.01 o
   9   6   6       15.96       18.98      9.80 o
  10   6   6        1.89        0.84     19.61 o
  11   6   6        5.40        0.00     16.05 o
 -12   7   6       16.89       22.58      9.76 o
 -11   7   6        7.25       14.29      6.69 o
 -10   7   6       25.10       45.51      8.06 o
  -9   7   6        0.10        4.36      6.17 o
  -8   7   6        0.96       -0.13      6.06 o
  -7   7   6        3.14        5.54      6.37 o
  -6   7   6        0.01        2.43      7.86 o
  -5   7   6       98.66      111.04     18.39 o
  -4   7   6      113.57      114.58     13.04 o
  -3   7   6       22.41       28.20     17.83 o
  -2   7   6       46.58       69.44     11.29 o
  -1   7   6       81.35       86.12     10.06 o
   0   7   6        4.11        2.82      9.03 o
   2   7   6       23.30       20.83     16.38 o
   3   7   6       12.64        7.60      8.12 o
   4   7   6        0.94        5.76      8.51 o
   5   7   6       11.84       -6.24     14.26 o
   6   7   6       24.85       26.46     10.16 o
   7   7   6      173.81      150.53     15.67 o
   8   7   6       31.89       15.88     10.17 o
   9   7   6        8.54        3.74      9.51 o
 -10   8   6        0.27       -2.81     18.61 o
  -9   8   6        2.74       -1.60      9.35 o
  -8   8   6        1.70        0.02      6.92 o
  -7   8   6       26.34       48.51      9.03 o
  -6   8   6       37.02       38.18     25.63 o
  -5   8   6       23.39       27.42     10.95 o
  -4   8   6       76.38       93.13     13.98 o
   0   8   6       18.30        8.88     14.04 o
   1   8   6        8.64        2.20     10.03 o
   2   8   6        9.14       -7.89      8.95 o
   3   8   6        5.00        0.28     10.36 o
   4   8   6        7.81       10.63      9.93 o
   5   8   6        5.04        5.97      9.69 o
   6   8   6        0.58        0.54      9.77 o
  -6   9   6        2.41       15.03     11.02 o
  -5   9   6        4.19       -8.17     15.15 o
  -4   9   6        4.78       -8.69      8.69 o
  -3   9   6        1.23       -9.08      9.08 o
  -2   9   6        2.68       -9.44      9.44 o
  -1   9   6        0.16       -0.11     10.35 o
   0   9   6        0.59       -9.58      9.58 o
   1   9   6        0.00      -10.25     10.25 o
   2   9   6        0.02      -21.06     21.06 o
   3   9   6        0.59      -16.27     16.27 o
 -18   1   7        5.14        1.30      7.39 o
 -17   1   7        1.81       -1.98      6.98 o
 -16   1   7       44.72       52.90      9.61 o
 -15   1   7        0.00       -8.55      8.55 o
 -14   1   7        2.01        4.47      4.88 o
 -13   1   7       17.77       18.87      6.60 o
 -12   1   7        8.45        4.09      3.84 o
 -11   1   7       61.93       69.56      5.23 o
 -10   1   7      209.30      204.04      7.27 o
  -9   1   7      114.90      113.38      5.66 o
  -8   1   7      339.58      295.66      7.90 o
  -7   1   7      187.36      185.38      5.17 o
  -6   1   7       19.09       19.06      2.14 o
  -5   1   7        0.13        0.90      2.32 o
  -4   1   7      578.39      547.28     15.34 o
  -3   1   7      632.23      613.75     16.33 o
  -2   1   7       81.00       94.74      6.87 o
  -1   1   7        3.59        3.44      5.91 o
   0   1   7        4.23        8.91      6.24 o
   1   1   7       56.65       45.02      9.36 o
   2   1   7        9.39       18.27      7.58 o
   3   1   7       46.98       45.26      3.23 o
   4   1   7        5.55        2.46      2.45 o
   5   1   7        1.95        3.23      3.58 o
   6   1   7       26.24       23.66      7.47 o
   7   1   7       34.86       28.68      7.11 o
   8   1   7        0.05       -2.56      5.87 o
   9   1   7        1.39       -2.75      6.35 o
  10   1   7       12.03       18.00      7.96 o
  11   1   7        0.20       -0.71      7.40 o
  12   1   7        1.26       16.60      8.90 o
  13   1   7        2.48        6.16     10.01 o
 -17   2   7        5.33        5.20     17.72 o
 -16   2   7        8.17        4.74     14.75 o
 -15   2   7       43.80       45.18      8.16 o
 -14   2   7       69.93       70.59      7.36 o
 -13   2   7        0.53       -0.07      4.24 o
 -12   2   7        2.22        5.44      4.32 o
 -11   2   7        2.17        2.75      3.67 o
 -10   2   7      170.28      160.93      7.73 o
  -9   2   7       81.31       71.63      7.21 o
  -8   2   7       17.20       15.29      3.60 o
  -7   2   7       16.03       14.93      2.64 o
  -6   2   7       14.53       10.01      2.27 o
  -5   2   7       26.63       25.58      2.43 o
  -4   2   7       22.29       27.59      2.37 o
  -3   2   7       26.38       47.53      6.57 o
  -2   2   7       65.98       61.10      6.96 o
  -1   2   7        0.04       -2.54      3.79 o
   0   2   7       71.69       74.84      6.08 o
   1   2   7      605.25      592.04     11.86 o
   2   2   7       42.89       41.68      3.90 o
   3   2   7      651.92      593.97     11.39 o
   4   2   7      240.57      241.50      9.83 o
   5   2   7      340.62      351.43     11.95 o
   6   2   7        6.43        7.08      4.65 o
   7   2   7      199.39      148.79     14.97 o
   8   2   7       37.52       31.70      6.17 o
   9   2   7        2.87        3.32      7.23 o
  10   2   7        8.76       -0.93      7.52 o
  11   2   7       18.65       14.34      8.65 o
  12   2   7        0.22        0.72     12.81 o
  13   2   7       14.44       18.50     10.63 o
 -17   3   7       29.77       39.82     17.05 o
 -16   3   7        4.28       -2.70     11.14 o
 -15   3   7        0.03       -0.85      5.94 o
 -14   3   7        0.17       -1.44      4.93 o
 -13   3   7       32.20       26.96      5.75 o
 -12   3   7        2.57        2.26      4.35 o
 -11   3   7       46.08       38.60      5.64 o
 -10   3   7      188.47      186.61      9.18 o
  -9   3   7       38.42       39.14      6.82 o
  -8   3   7      258.01      234.15     11.26 o
  -7   3   7       10.15       17.84      5.69 o
  -6   3   7       70.92       72.98      5.09 o
  -5   3   7       51.16       46.11      3.43 o
  -4   3   7      144.16      137.85      5.30 o
  -3   3   7       20.95       22.94      2.68 o
  -2   3   7        0.50       -1.32      1.94 o
  -1   3   7       44.50       44.24      4.50 o
   0   3   7        4.29        4.05      2.34 o
   1   3   7       22.66       26.78      3.40 o
   2   3   7      313.42      283.35      8.04 o
   3   3   7      569.07      529.45     15.14 o
   4   3   7      399.32      375.47     16.98 o
   5   3   7        2.37        1.82      4.43 o
   6   3   7        2.77        6.08      4.88 o
   7   3   7        0.10       -4.69      4.69 o
   8   3   7       51.47       38.13     11.71 o
   9   3   7       36.28       36.69      9.04 o
  10   3   7        0.05        0.55      7.84 o
  11   3   7       20.89       18.39      8.98 o
  12   3   7       97.59      110.64     14.72 o
  13   3   7        7.04       10.11     10.15 o
 -16   4   7        0.00        4.06      7.68 o
 -15   4   7        4.90        6.65      5.83 o
 -14   4   7        8.54        3.19      5.85 o
 -13   4   7       22.26       19.79      5.80 o
 -12   4   7        9.73       10.19      5.28 o
 -11   4   7        0.45       -0.52      5.74 o
 -10   4   7        0.00        2.79      4.61 o
  -9   4   7        1.88       -0.73      4.28 o
  -8   4   7      803.85      790.93     21.79 o
  -7   4   7      549.04      533.08     33.52 o
  -6   4   7      472.58      412.33     16.21 o
  -5   4   7        0.79        2.86      8.91 o
  -4   4   7      179.96      159.44      9.65 o
  -3   4   7       68.97       59.13      8.11 o
  -2   4   7      184.19      172.52     16.03 o
  -1   4   7        1.92       -4.22      4.22 o
   0   4   7       84.69       73.94      8.19 o
   1   4   7      836.16      777.74     39.70 o
   2   4   7        3.91        5.80      5.22 o
   3   4   7       13.30       19.88      5.44 o
   4   4   7       98.07      107.29      8.54 o
   5   4   7        3.09       -0.73      4.76 o
   6   4   7       59.63       67.40      7.74 o
   7   4   7        0.01       -3.02      5.28 o
   8   4   7        8.84        4.25      7.44 o
   9   4   7       62.62       64.64     11.07 o
  10   4   7        1.51       -0.30      8.14 o
  11   4   7        1.17        2.91      8.67 o
  12   4   7       32.48       41.35     11.19 o
 -15   5   7        6.83       16.38      6.53 o
 -14   5   7        0.99        3.15      9.36 o
 -13   5   7        0.56        8.49      6.00 o
 -12   5   7        3.09        4.70      5.47 o
 -11   5   7        3.99        8.29      5.40 o
 -10   5   7        7.03       15.55      5.77 o
  -9   5   7       50.08       49.08      7.18 o
  -8   5   7       27.15       30.26      6.26 o
  -7   5   7        3.35        2.91      4.88 o
  -6   5   7       57.43       50.91      8.25 o
  -5   5   7       17.51       17.63      6.21 o
  -4   5   7        0.95        3.30     10.59 o
  -3   5   7        0.01       -5.11      5.11 o
  -2   5   7       99.08       82.36     12.48 o
  -1   5   7        1.59       -1.34      5.93 o
   0   5   7        0.27        3.95      6.04 o
   1   5   7       85.51       73.27      9.20 o
   2   5   7        1.50        2.84      6.21 o
   3   5   7      126.91      116.83     11.13 o
   4   5   7       58.80       46.02     10.59 o
   5   5   7       59.80       60.46      7.85 o
   6   5   7        2.21        2.99      6.00 o
   7   5   7        3.02       -4.65      5.79 o
   8   5   7       27.48       23.59      9.16 o
   9   5   7       22.77       26.16      9.79 o
  10   5   7       23.78       12.43      9.58 o
  11   5   7        1.87        0.00     10.03 o
 -14   6   7       38.54       62.78     15.01 o
 -13   6   7       22.20       52.11      8.74 o
 -12   6   7       21.70       31.92      7.48 o
 -11   6   7        3.12       10.39      6.30 o
 -10   6   7        0.02        4.79      5.86 o
  -9   6   7      119.34      119.06     10.54 o
  -8   6   7       11.92       11.87      6.24 o
  -7   6   7        2.86        2.62      5.53 o
  -6   6   7      148.20      165.26     31.31 o
  -5   6   7       39.19       40.04      8.47 o
  -4   6   7       50.22       37.61      9.25 o
  -3   6   7        5.10        3.14      6.90 o
  -2   6   7        0.72       -1.68      6.64 o
  -1   6   7       62.65       63.53     11.03 o
   0   6   7       29.00       21.31      6.89 o
   1   6   7       12.36       10.30      7.62 o
   2   6   7      281.79      268.00     21.39 o
   3   6   7        6.40       -0.49      7.02 o
   4   6   7       14.47       24.36      8.88 o
   5   6   7      128.29      114.66     12.94 o
   6   6   7       58.12       53.17      8.78 o
   7   6   7        7.36       -3.78      7.92 o
   8   6   7        1.00       -2.88      7.86 o
   9   6   7       23.10       23.42     10.73 o
  10   6   7        0.96        8.10      9.80 o
 -12   7   7        0.23       14.60      9.06 o
 -11   7   7        1.23       19.97      8.90 o
 -10   7   7        0.05        8.00      6.84 o
  -9   7   7       43.75       48.26      8.43 o
  -8   7   7       21.74       28.62      7.71 o
  -7   7   7       18.20       26.17      7.43 o
  -6   7   7       69.06       68.96     11.10 o
  -5   7   7       23.72       19.32      9.12 o
  -4   7   7        9.45        3.20      8.24 o
  -3   7   7       23.06        4.27      8.28 o
  -2   7   7       52.38       30.11     10.03 o
  -1   7   7       25.21       26.51      8.16 o
   0   7   7        0.43       -9.25      9.25 o
   1   7   7        2.98       -2.99      8.03 o
   2   7   7       10.03        0.55      7.96 o
   3   7   7       49.22       35.39     16.60 o
   4   7   7        1.41       -4.98      8.36 o
   5   7   7        2.20        2.69      8.53 o
   6   7   7       27.39       16.13     10.25 o
   7   7   7        7.57        0.01      9.52 o
   8   7   7       48.07       47.54     12.56 o
  -9   8   7        0.13       13.27      7.15 o
  -8   8   7        5.46       18.31      7.80 o
  -7   8   7        2.29        8.56      7.35 o
  -6   8   7        8.45       -0.60      9.37 o
  -5   8   7      139.94      102.73     14.05 o
  -4   8   7       74.80       63.08     23.62 o
  -3   8   7       26.02       18.17     10.60 o
  -2   8   7       39.52       34.22      9.53 o
  -1   8   7        0.84       -8.94      8.94 o
   0   8   7        1.34        3.15     13.04 o
   1   8   7        7.58       -2.43      9.23 o
   2   8   7       62.74       45.02     11.56 o
   3   8   7       20.35       26.05     11.25 o
   4   8   7       77.00       71.54     13.30 o
   5   8   7        7.52        2.01     10.59 o
  -4   9   7        5.16       -8.91      8.91 o
  -3   9   7        9.22       -3.83      9.45 o
  -2   9   7        0.27       -5.36     10.92 o
  -1   9   7       21.72       -0.84     12.48 o
   0   9   7        2.56       -2.36     10.47 o
 -17   0   8        2.85        2.45     10.03 o
 -16   0   8       11.32       22.51     11.14 o
 -15   0   8        3.36       11.14     10.03 o
 -14   0   8        0.21       -6.86      6.86 o
 -13   0   8        9.74        3.03      5.30 o
 -12   0   8       44.18       45.72      6.86 o
 -11   0   8       17.25       13.39      5.30 o
 -10   0   8       74.70       78.48     12.56 o
  -9   0   8      235.66      224.73     11.26 o
  -8   0   8       87.81       94.13      7.44 o
  -7   0   8       36.35       32.63      3.86 o
  -6   0   8      599.02      605.05     20.06 o
  -5   0   8     1147.55     1194.90     34.42 o
  -4   0   8     1187.39     1377.72     38.06 o
  -3   0   8       75.99       85.46      8.98 o
  -2   0   8      249.90      262.98     18.05 o
  -1   0   8       35.05       38.56      9.58 o
   0   0   8       67.91       71.32     11.14 o
   1   0   8      889.63      878.97     35.88 o
   2   0   8     1638.91     1715.16     59.73 o
   3   0   8     1309.21     1340.08     49.03 o
   4   0   8     1789.01     1886.54     62.40 o
   5   0   8       62.22       74.21     11.14 o
   6   0   8        8.40       11.59      9.14 o
   7   0   8      162.64      165.59     17.38 o
   8   0   8       59.71       65.52     13.59 o
   9   0   8      200.74      177.62     20.28 o
  10   0   8      257.68      229.33     23.62 o
  11   0   8      154.48      156.67     22.06 o
  12   0   8      132.66      147.31     22.51 o
  13   0   8        5.47       41.01     16.71 o
 -17   1   8       41.27       48.10      9.91 o
 -16   1   8       59.88       35.49     15.75 o
 -15   1   8       38.84       33.34      7.52 o
 -14   1   8      112.92      127.37      8.99 o
 -13   1   8        0.04       -2.70      4.15 o
 -12   1   8        0.56        3.27      3.78 o
 -11   1   8      100.92      107.06      6.14 o
 -10   1   8        8.35        8.12      3.48 o
  -9   1   8      733.00      711.39     13.69 o
  -8   1   8      501.21      514.63     10.93 o
  -7   1   8      275.99      283.25      6.34 o
  -6   1   8      119.51      139.46      4.37 o
  -5   1   8       10.00        7.67      4.34 o
  -4   1   8      255.26      206.27      9.84 o
  -3   1   8       52.42       46.97      6.45 o
  -2   1   8      133.39      144.87      8.39 o
  -1   1   8      486.63      510.30     18.04 o
   0   1   8      298.38      301.76     19.83 o
   1   1   8      332.71      313.79     20.28 o
   2   1   8      331.50      347.22     21.39 o
   3   1   8       94.23       98.70      4.84 o
   4   1   8      142.04      160.50      8.43 o
   5   1   8       19.44       23.57      4.93 o
   6   1   8      318.12      308.45     14.72 o
   7   1   8        0.28       -3.22      6.16 o
   8   1   8        2.94        8.65      6.84 o
   9   1   8      135.09      123.97     23.18 o
  10   1   8       89.93       86.08     12.05 o
  11   1   8        4.23        0.56      8.82 o
  12   1   8      108.80      128.67     20.61 o
  13   1   8       78.02       95.90     15.19 o
 -17   2   8       11.68       22.39      8.56 o
 -16   2   8        2.79        0.97      6.47 o
 -15   2   8       51.50       60.02      7.57 o
 -14   2   8       29.08       27.82      5.87 o
 -13   2   8       21.85       16.99      5.03 o
 -12   2   8      185.00      186.65     10.36 o
 -11   2   8       11.67       12.30      4.17 o
 -10   2   8      103.13       96.28      6.52 o
  -9   2   8     1415.45     1453.89     25.32 o
  -8   2   8      314.26      306.74      9.39 o
  -7   2   8       39.92       40.44      4.23 o
  -6   2   8      231.74      226.27      5.92 o
  -5   2   8       52.36       54.80      3.19 o
  -4   2   8        0.63       -3.15      4.63 o
  -3   2   8      414.06      432.96     16.98 o
  -2   2   8       38.67       35.31      6.44 o
  -1   2   8      191.23      196.59     11.42 o
   0   2   8      125.29      135.98     17.76 o
   1   2   8      498.10      559.61     28.30 o
   2   2   8      540.70      553.96     10.79 o
   3   2   8      518.87      520.53     21.52 o
   4   2   8      359.80      371.92     12.47 o
   5   2   8      789.58      838.76     20.50 o
   6   2   8        4.47        7.64      4.94 o
   7   2   8      289.83      326.92     22.06 o
   8   2   8      115.00      108.67     11.74 o
   9   2   8       26.84       18.27      8.83 o
  10   2   8       83.83       80.33     17.49 o
  11   2   8      257.59      275.64     18.79 o
  12   2   8       85.02       86.75     13.73 o
 -16   3   8       28.82       28.15      7.80 o
 -15   3   8        3.12        4.16      5.46 o
 -14   3   8       20.46       20.56      7.24 o
 -13   3   8       21.32       24.36      5.64 o
 -12   3   8       29.53       27.60      5.56 o
 -11   3   8       52.72       59.84      9.94 o
 -10   3   8      298.52      322.13     11.73 o
  -9   3   8       13.60       15.55      6.82 o
  -8   3   8       24.98       24.61      4.45 o
  -7   3   8      167.12      161.07      7.35 o
  -6   3   8      256.79      228.79      7.90 o
  -5   3   8       72.02       85.25      5.32 o
  -4   3   8      832.82      892.67     17.56 o
  -3   3   8        2.86       -2.84      2.84 o
  -2   3   8       21.16       22.62      3.18 o
  -1   3   8      575.74      626.88     10.51 o
   0   3   8      296.53      272.28      6.58 o
   1   3   8      172.29      174.18      9.43 o
   2   3   8     1302.27     1415.92     25.68 o
   3   3   8      262.34      262.24     11.15 o
   4   3   8        0.06        2.97      4.80 o
   5   3   8        5.08        0.05      4.66 o
   6   3   8       19.54       15.15      5.85 o
   7   3   8       61.69       70.92      7.70 o
   8   3   8        5.25        7.28      7.39 o
   9   3   8       71.70       77.61     11.68 o
  10   3   8       47.56       38.41     10.47 o
  11   3   8        2.75        6.19      9.37 o
  12   3   8      113.46      132.32     16.33 o
 -16   4   8        1.75        6.67     10.71 o
 -15   4   8        4.63       11.06      5.96 o
 -14   4   8        8.22       13.59      5.89 o
 -13   4   8       18.21       22.08      6.65 o
 -12   4   8       40.10       38.49      8.13 o
 -11   4   8       12.58       13.99      6.11 o
 -10   4   8        0.89        3.29      4.56 o
  -9   4   8      197.73      181.61     11.90 o
  -8   4   8        0.05        4.76      4.75 o
  -7   4   8      153.50      133.97      9.25 o
  -6   4   8       17.01       19.05      5.49 o
  -5   4   8       36.99       39.62      7.91 o
  -4   4   8       11.53        3.54      4.47 o
  -3   4   8        0.40       -4.11      4.11 o
  -2   4   8      180.03      143.17      8.95 o
  -1   4   8        0.42       -0.74      4.14 o
   0   4   8      114.60      124.22     11.00 o
   1   4   8      987.35     1037.70     22.23 o
   2   4   8       45.41       56.02      8.06 o
   3   4   8        0.22       -4.64      4.64 o
   4   4   8      149.75      157.79     10.22 o
   5   4   8      314.48      323.83     13.60 o
   6   4   8       11.86       10.07      5.89 o
   7   4   8      133.16      141.68     13.83 o
   8   4   8       51.67       55.76     10.50 o
   9   4   8        3.98       -1.55      8.28 o
  10   4   8       57.07       66.89     12.15 o
  11   4   8       55.67       51.32     12.42 o
 -15   5   8        2.09       16.68      7.06 o
 -14   5   8        2.30       12.00      9.36 o
 -13   5   8       14.07       28.12      6.71 o
 -12   5   8        3.94        3.18      8.63 o
 -11   5   8        0.77        4.77      6.60 o
 -10   5   8       78.70       82.26      8.60 o
  -9   5   8       10.82       22.49      6.01 o
  -8   5   8       46.07       37.77      6.62 o
  -7   5   8       12.03       14.90      5.70 o
  -6   5   8      259.74      268.85     28.64 o
  -5   5   8       42.16       47.46      8.13 o
  -4   5   8        7.90        5.24      5.83 o
  -3   5   8      167.82      172.43     12.21 o
  -2   5   8      129.97      114.30     10.62 o
  -1   5   8       89.89       87.05     11.70 o
   0   5   8        7.79        3.29      6.21 o
   1   5   8       33.86       23.09      7.30 o
   2   5   8        1.30       -1.71      5.55 o
   3   5   8       98.69      121.42      9.83 o
   4   5   8        5.18        3.58      5.85 o
   5   5   8       26.37       26.34      7.11 o
   6   5   8       66.25      100.56     10.06 o
   7   5   8       11.20        3.50      8.23 o
   8   5   8        0.17        2.88      8.49 o
   9   5   8       81.77       67.26     11.81 o
  10   5   8        4.37        1.85      9.68 o
 -13   6   8       17.24       35.63      8.09 o
 -12   6   8       15.89       24.36      7.44 o
 -11   6   8       18.87       22.62      7.00 o
 -10   6   8       46.76       42.03      7.82 o
  -9   6   8        0.01        9.08      6.21 o
  -8   6   8      115.31      126.50     10.59 o
  -7   6   8        0.86        0.41      5.59 o
  -6   6   8      119.33      103.91     11.33 o
  -5   6   8       14.58       30.15      8.19 o
  -4   6   8        0.57       -1.35      7.47 o
  -3   6   8       21.92       13.74      7.50 o
  -2   6   8       19.96       26.07      8.12 o
  -1   6   8       11.71        8.93      7.50 o
   0   6   8        0.06       -0.25      6.28 o
   1   6   8       91.10       79.22     11.13 o
   2   6   8        4.53        1.04      7.22 o
   3   6   8       49.94       32.17      9.48 o
   4   6   8        2.36       -6.36      6.36 o
   5   6   8      151.37      153.20     12.85 o
   6   6   8      105.79      121.25     10.97 o
   7   6   8        3.74       -8.29      8.29 o
   8   6   8        7.96        8.61      9.48 o
 -11   7   8        2.07       11.79      7.82 o
 -10   7   8        0.22       -5.42      6.48 o
  -9   7   8        1.75        9.53      6.99 o
  -8   7   8       39.18       49.81      8.68 o
  -7   7   8       43.81       43.21      8.46 o
  -6   7   8      148.92      147.80     34.21 o
  -5   7   8       53.68       45.22     10.47 o
  -4   7   8       19.20       19.55      9.26 o
  -3   7   8        0.13       -5.42      7.87 o
  -2   7   8       46.26       44.48     10.63 o
  -1   7   8        3.28        4.43      7.38 o
   0   7   8        0.39       -7.86      7.86 o
   1   7   8       39.65       24.36      9.73 o
   2   7   8       12.51       13.50      8.77 o
   3   7   8       31.50       29.64     10.14 o
   4   7   8        1.14        0.56     11.37 o
   5   7   8        3.82       -2.23      8.82 o
   6   7   8       29.07       31.55     10.92 o
   7   7   8       13.41       25.01     17.05 o
  -8   8   8        0.53       11.47      7.71 o
  -7   8   8       16.81       24.00      8.47 o
  -6   8   8       41.21       29.36     11.48 o
  -5   8   8       40.36       37.67     11.30 o
  -4   8   8        3.65        3.72      9.91 o
  -3   8   8        2.64       -9.19      9.19 o
  -2   8   8        3.43       -7.70      7.70 o
  -1   8   8        2.62       -8.16      9.25 o
   0   8   8        1.26       -1.09      9.51 o
   1   8   8        2.61       -6.10     17.16 o
   2   8   8        7.59        2.20     15.15 o
   3   8   8       10.60        1.05     10.33 o
   4   8   8       45.60       45.15     12.48 o
 -17   1   9        0.06        0.92     12.48 o
 -16   1   9        6.96       -5.73     10.75 o
 -15   1   9        0.14        0.34      4.98 o
 -14   1   9        5.05        0.93      7.60 o
 -13   1   9        0.03       -4.25      4.25 o
 -12   1   9       31.75       24.44      5.45 o
 -11   1   9       97.66       88.67      6.04 o
 -10   1   9       21.11       23.62      4.38 o
  -9   1   9       27.21       29.95      4.30 o
  -8   1   9       16.70       16.76      3.54 o
  -7   1   9        0.76        0.68      2.68 o
  -6   1   9        0.13       -2.41      3.73 o
  -5   1   9       26.21       21.33      4.71 o
  -4   1   9       31.47       25.03      5.43 o
  -3   1   9        6.97        6.30      4.20 o
  -2   1   9       35.37       38.85      5.74 o
  -1   1   9       53.17       58.84     12.26 o
   0   1   9       37.85       37.44     10.70 o
   1   1   9      595.60      568.30     28.97 o
   2   1   9      736.93      706.70     33.43 o
   3   1   9        0.60       11.36     14.55 o
   4   1   9       30.06       35.42      5.43 o
   5   1   9       72.60       73.70      7.01 o
   6   1   9      132.34      112.01     10.39 o
   7   1   9       55.59       41.65      8.42 o
   8   1   9        9.40       17.78      9.47 o
   9   1   9        0.02        4.32      7.96 o
  10   1   9       16.55        7.73      9.10 o
  11   1   9        8.52       10.64      9.53 o
  12   1   9        4.41        0.67     15.82 o
 -17   2   9        0.00       -1.84      7.36 o
 -16   2   9       14.67        3.35      7.88 o
 -15   2   9        0.01       -0.66      4.97 o
 -14   2   9        0.44        5.34      4.76 o
 -13   2   9        1.26        2.87      4.65 o
 -12   2   9       47.65       32.75      5.43 o
 -11   2   9        6.79        6.94      4.10 o
 -10   2   9      214.00      201.79      8.87 o
  -9   2   9      521.14      504.36     12.82 o
  -8   2   9       23.08       19.43      4.08 o
  -7   2   9      148.00      150.60      6.90 o
  -6   2   9      124.76      118.62      5.97 o
  -5   2   9      335.47      312.64     15.54 o
  -4   2   9       57.14       49.57     12.03 o
  -3   2   9        1.95       -1.39      5.24 o
  -2   2   9        0.47        5.16      5.24 o
  -1   2   9       42.08       49.21      7.90 o
   0   2   9        0.21       -1.10      4.98 o
   1   2   9       78.76       78.23     13.59 o
   2   2   9       78.35       78.10      6.45 o
   3   2   9       10.46       11.27      4.50 o
   4   2   9       76.78       92.14      7.66 o
   5   2   9       57.09       55.62      6.80 o
   6   2   9        0.02        5.37      5.08 o
   7   2   9        3.27       -3.23      5.02 o
   8   2   9       48.46       45.95      9.59 o
   9   2   9        3.05        2.34      8.14 o
  10   2   9        1.66        8.30      9.33 o
  11   2   9        0.83       -4.41      9.51 o
 -16   3   9       14.49        7.49      6.76 o
 -15   3   9        0.43       12.51      5.86 o
 -14   3   9        9.88       19.29      5.64 o
 -13   3   9       10.75        8.48      5.08 o
 -12   3   9       26.93       26.01      5.58 o
 -11   3   9        0.01        3.75      4.44 o
 -10   3   9       12.12       12.42      4.65 o
  -9   3   9       43.92       36.93      5.21 o
  -8   3   9       44.73       31.16      4.92 o
  -7   3   9      117.84       96.97      6.24 o
  -6   3   9      117.52      109.63      6.29 o
  -5   3   9      163.17      136.64      9.43 o
  -4   3   9      116.54      107.48      6.12 o
  -3   3   9      163.18      164.83      7.92 o
  -2   3   9       48.80       43.02      3.93 o
  -1   3   9      103.30       99.08      5.47 o
   0   3   9        5.54        3.50      3.74 o
   1   3   9       10.74       13.77      4.00 o
   2   3   9       93.08       89.57      6.15 o
   3   3   9       21.04       22.42      5.77 o
   4   3   9       13.46       16.09      5.72 o
   5   3   9        0.01       -1.49      5.12 o
   6   3   9        7.30       13.26      5.64 o
   7   3   9       32.31       22.24      6.63 o
   8   3   9        1.12        1.38      7.80 o
   9   3   9       32.89       40.23     11.92 o
  10   3   9       15.25        8.60      9.19 o
  11   3   9        0.55       -2.74      9.63 o
 -15   4   9       28.64       43.80      8.75 o
 -14   4   9       32.73       46.86      7.37 o
 -13   4   9       28.79       29.51      6.36 o
 -12   4   9       30.21       24.61      6.00 o
 -11   4   9        0.35        5.78      5.54 o
 -10   4   9       22.45       30.06      5.80 o
  -9   4   9        7.47       10.13      4.70 o
  -8   4   9      100.64      101.38      7.94 o
  -7   4   9        0.02       -3.89      4.13 o
  -6   4   9       38.77       28.96      5.64 o
  -5   4   9        0.07       -0.92      4.06 o
  -4   4   9        1.61       -4.71      5.05 o
  -3   4   9        4.44       -3.59      3.59 o
  -2   4   9       19.27        6.28      5.81 o
  -1   4   9      166.27      132.28     14.50 o
   0   4   9       13.77       10.63     10.42 o
   1   4   9       50.36       46.51      6.86 o
   2   4   9        2.79        0.92      5.17 o
   3   4   9        6.10        2.26      7.42 o
   4   4   9       14.39       14.85      6.19 o
   5   4   9       83.83       92.60      8.98 o
   6   4   9       73.32       74.68     20.50 o
   7   4   9        0.62        0.64      7.86 o
   8   4   9       41.38       46.10     10.73 o
   9   4   9        8.77        6.86      9.32 o
  10   4   9       30.00       26.19     11.07 o
 -14   5   9        0.46        5.55      5.77 o
 -13   5   9        3.11        7.50      5.86 o
 -12   5   9       31.99       28.19     10.04 o
 -11   5   9       53.19       57.00      7.26 o
 -10   5   9       19.59       19.48      5.87 o
  -9   5   9        2.03        6.34      5.02 o
  -8   5   9       49.32       50.19      7.35 o
  -7   5   9       33.39       30.40      6.38 o
  -6   5   9       28.03       32.73      7.20 o
  -5   5   9       94.18       79.72      9.05 o
  -4   5   9       27.99       22.74      7.00 o
  -3   5   9       85.84       79.63      9.37 o
  -2   5   9      122.54      105.80      9.16 o
  -1   5   9       63.02       62.79      7.83 o
   0   5   9        0.00        0.05      5.09 o
   1   5   9       86.82       74.93      8.46 o
   2   5   9        1.63        1.89      5.81 o
   3   5   9        3.56       -0.68      6.00 o
   4   5   9        0.04       -8.25      8.25 o
   5   5   9        8.24       15.70      7.10 o
   6   5   9        3.82        2.30      6.63 o
   7   5   9       77.03       69.53     11.98 o
   8   5   9        6.67       -2.02      8.78 o
   9   5   9        4.83        0.36      9.23 o
 -13   6   9        5.63       13.44      8.42 o
 -12   6   9        1.49        8.47      7.33 o
 -11   6   9       28.45       30.88      7.58 o
 -10   6   9        5.68       12.03      6.77 o
  -9   6   9       34.51       38.70      7.73 o
  -8   6   9       30.27       30.33      7.15 o
  -7   6   9       32.13       33.57      7.41 o
  -6   6   9       13.89       20.62     15.82 o
  -5   6   9       43.57       48.96      9.38 o
  -4   6   9       99.57       69.84     10.47 o
  -3   6   9       37.32       28.40      9.81 o
  -2   6   9        0.05       -7.33      7.33 o
  -1   6   9       89.15       71.04     10.81 o
   0   6   9       42.82       44.92      9.74 o
   1   6   9       21.88       21.43      7.59 o
   2   6   9       67.76       63.73      9.02 o
   3   6   9       61.90       57.31      8.87 o
   4   6   9        0.29       -7.62      7.62 o
   5   6   9       31.35       35.40      8.59 o
   6   6   9        0.28      -10.25     10.36 o
   7   6   9        7.31        0.59     10.47 o
 -10   7   9       28.80       37.52      8.42 o
  -9   7   9       12.73       26.28      7.93 o
  -8   7   9        0.21       11.00      6.86 o
  -7   7   9       11.32        9.93      6.99 o
  -6   7   9        9.52       -4.19     11.37 o
  -5   7   9        5.26        3.03      9.69 o
  -4   7   9        4.33        8.46      8.49 o
  -3   7   9        9.97       11.25      8.88 o
  -2   7   9       18.93        6.66      9.92 o
  -1   7   9        0.07       -6.42      6.42 o
   0   7   9       63.86       57.42     11.51 o
   1   7   9        9.12       -1.66     10.14 o
   2   7   9       31.65       25.24     19.95 o
   3   7   9       24.57       22.42      8.15 o
   4   7   9       26.87       27.58      8.60 o
   5   7   9        0.24       -7.28     11.96 o
  -7   8   9       23.49       23.92     11.70 o
  -6   8   9        6.93        3.24      9.64 o
  -5   8   9        1.23       -1.38     10.36 o
  -4   8   9        4.10        2.36      9.63 o
  -3   8   9        0.82       -7.13     16.27 o
  -2   8   9        7.98       -7.99      7.99 o
  -1   8   9        2.54      -11.25     11.25 o
   0   8   9       13.60        7.07     10.35 o
   1   8   9        2.28       -9.06      9.65 o
 -16   0  10       34.10       19.12     28.42 o
 -15   0  10       27.08       10.36      7.15 o
 -14   0  10       32.85       18.04      6.97 o
 -13   0  10      138.84      137.02     11.03 o
 -12   0  10       38.72       39.92      9.09 o
 -11   0  10     1029.41     1073.71     27.49 o
 -10   0  10     2525.87     2666.75     54.47 o
  -9   0  10        5.52        6.34      5.43 o
  -8   0  10        2.50        7.69      4.47 o
  -7   0  10      100.63      118.01     12.05 o
  -6   0  10        0.41       -5.12      5.67 o
  -5   0  10      366.76      373.93     17.87 o
  -4   0  10       86.83       84.40     10.37 o
  -3   0  10       56.54       59.51      9.81 o
  -2   0  10      554.36      509.69     28.30 o
  -1   0  10       25.72       19.17      9.14 o
   0   0  10        0.28        2.23      8.47 o
   1   0  10      683.73      684.41     34.10 o
   2   0  10       53.79       50.37     12.48 o
   4   0  10      439.84      448.18     22.95 o
   5   0  10       37.62       63.96     12.03 o
   6   0  10        9.08        4.68      9.58 o
   7   0  10      156.38      152.44     18.50 o
   8   0  10      123.03      135.72     19.39 o
   9   0  10        0.05        2.01     13.37 o
  10   0  10       15.97        7.35     13.15 o
 -16   1  10        2.12       -4.51      7.21 o
 -15   1  10        1.78       -0.64      5.18 o
 -14   1  10       11.48        4.90      5.02 o
 -13   1  10        3.16        3.30      4.43 o
 -12   1  10        1.38        2.93      4.47 o
 -11   1  10        0.15        2.66      4.25 o
 -10   1  10       57.57       49.59      5.58 o
  -9   1  10       27.42       26.73      4.45 o
  -8   1  10        0.32       -2.58      3.02 o
  -7   1  10       24.35       26.43      3.54 o
  -6   1  10       10.83       14.94      4.98 o
  -5   1  10       61.23       67.75      6.72 o
  -4   1  10       12.94        8.94      4.92 o
  -3   1  10      126.36      132.04      9.81 o
  -2   1  10      262.45      273.07     12.09 o
  -1   1  10       14.31       21.84      9.58 o
   0   1  10      746.29      775.79     37.00 o
   1   1  10     3561.52     3850.64    124.58 o
   2   1  10        2.56        2.45      8.69 o
   3   1  10        3.27        0.91      4.28 o
   4   1  10       25.18       32.60      5.86 o
   5   1  10       44.31       34.01      7.64 o
   6   1  10      132.52      126.49     11.63 o
   7   1  10        0.14        1.55      7.27 o
   8   1  10      143.98      158.93     14.32 o
   9   1  10      249.71      260.94     17.72 o
  10   1  10        6.96       12.91      9.83 o
 -16   2  10        0.23       -2.46      6.57 o
 -15   2  10        7.61        5.24      5.43 o
 -14   2  10        6.16       15.13      5.33 o
 -13   2  10        6.62        0.97      4.83 o
 -12   2  10        9.60        6.89      4.59 o
 -11   2  10       88.90       90.51      6.99 o
 -10   2  10      260.38      261.99      9.94 o
  -9   2  10      260.00      245.52      9.29 o
  -8   2  10        9.80        9.89      3.99 o
  -7   2  10       19.75       20.24      4.04 o
  -6   2  10      456.48      454.23     10.88 o
  -5   2  10        0.02       -5.04      7.13 o
  -4   2  10        0.56        0.38      5.65 o
  -3   2  10      230.43      214.97     13.58 o
  -2   2  10      229.06      209.82     13.20 o
  -1   2  10       59.75       63.12      8.97 o
   0   2  10      210.72      197.39     13.14 o
   1   2  10      148.64      195.67     19.61 o
   2   2  10       51.79       41.66     13.26 o
   3   2  10        0.85       -4.42      4.42 o
   4   2  10      158.51      166.26      9.68 o
   5   2  10       17.41       21.69      6.24 o
   6   2  10       17.57       10.38      5.80 o
   7   2  10       80.26      108.71     12.04 o
   8   2  10       90.00       75.88     11.77 o
   9   2  10        8.68       -0.29      9.04 o
  10   2  10        2.06       -8.77      8.77 o
 -15   3  10       11.96       18.63      6.13 o
 -14   3  10       13.99       21.16      5.88 o
 -13   3  10       17.57       24.64      6.03 o
 -12   3  10       60.28       63.85      8.11 o
 -11   3  10        0.03        1.45      4.51 o
 -10   3  10        4.85        1.30      5.62 o
  -9   3  10      108.73      104.79      7.16 o
  -8   3  10      122.11      108.64      7.72 o
  -7   3  10       75.50       79.58      5.92 o
  -6   3  10       25.44       22.36      4.04 o
  -5   3  10        1.20       -0.41      3.21 o
  -4   3  10      216.08      206.54      7.77 o
  -3   3  10       14.86       17.26      6.43 o
  -2   3  10       10.55       10.06      3.60 o
  -1   3  10       86.97      111.56      9.14 o
   0   3  10       47.93       57.10      5.30 o
   1   3  10       19.21       17.29      4.39 o
   2   3  10      127.62      131.84     10.69 o
   3   3  10      115.09      141.51      9.56 o
   4   3  10        4.55        7.51      6.27 o
   5   3  10      271.76      293.21     15.48 o
   6   3  10       17.98       18.82      6.66 o
   7   3  10        1.74       -7.55      7.55 o
   8   3  10       89.65       93.02     12.94 o
   9   3  10      105.20       83.71     16.05 o
 -15   4  10        7.49       13.48     10.59 o
 -14   4  10        1.41       10.87      5.77 o
 -13   4  10        2.06        7.48      5.36 o
 -12   4  10       16.54       24.57      7.72 o
 -11   4  10        0.80        5.64      5.12 o
 -10   4  10        9.14        5.58      4.98 o
  -9   4  10       98.10      105.84      8.31 o
  -8   4  10       36.58       36.59      6.63 o
  -7   4  10       28.48       25.77      5.34 o
  -6   4  10      102.63       91.28      9.75 o
  -5   4  10       51.00       37.90      5.34 o
  -4   4  10      114.25      109.89      7.10 o
  -3   4  10       34.45       35.29      5.15 o
  -2   4  10       59.65       52.64      5.53 o
  -1   4  10       16.08       11.10      7.21 o
   0   4  10       56.51       52.08      6.99 o
   1   4  10      218.05      192.61     10.89 o
   2   4  10       13.88       16.17      6.23 o
   3   4  10        7.26        9.78      8.62 o
   4   4  10      169.03      205.67     11.89 o
   5   4  10        0.65       -2.61      5.91 o
   6   4  10       26.82       24.23      9.00 o
   7   4  10       91.78      116.70     13.90 o
   8   4  10        0.09       -0.18      9.58 o
   9   4  10        2.91       -1.62      9.60 o
 -13   5  10       36.22       43.66      7.26 o
 -12   5  10       47.13       53.26      7.56 o
 -11   5  10        7.30       14.34      6.24 o
 -10   5  10       62.56       62.82      8.68 o
  -9   5  10       26.02       24.65      5.99 o
  -8   5  10        0.75       -0.82      5.37 o
  -7   5  10        0.97        1.06      6.74 o
  -6   5  10       38.66       42.76      8.56 o
  -5   5  10       71.88       83.70     10.22 o
  -4   5  10       40.31       38.46      8.28 o
  -3   5  10        2.48       10.18      5.81 o
  -2   5  10        2.93       10.09      6.53 o
  -1   5  10       69.92       65.85      9.33 o
   0   5  10        0.21       -0.03      5.32 o
   1   5  10       72.91       69.73      8.62 o
   2   5  10       46.45       55.73      8.35 o
   3   5  10        2.49       -3.72      6.19 o
   4   5  10        3.30       -0.60      6.56 o
   5   5  10        0.11       -2.61      6.67 o
   6   5  10       43.06       36.05     10.98 o
   7   5  10        9.15        3.00      9.74 o
 -12   6  10        5.97       12.89      8.26 o
 -11   6  10        1.57        6.11      6.40 o
 -10   6  10       15.41       14.26      6.46 o
  -9   6  10        8.29       10.19      5.94 o
  -8   6  10        8.17       10.36      6.85 o
  -7   6  10        0.82       -3.27      5.39 o
  -6   6  10        4.25        1.69      6.93 o
  -5   6  10        0.49       -5.37      5.99 o
  -4   6  10       13.90        0.25      9.15 o
  -3   6  10        6.33       -2.90      6.30 o
  -2   6  10       27.22       16.31      7.39 o
  -1   6  10      128.38      102.14      9.20 o
   0   6  10       58.97       71.14      9.41 o
   1   6  10       58.23       53.98      8.83 o
   2   6  10       12.86       20.97      7.36 o
   3   6  10        4.17        9.84      7.29 o
   4   6  10       32.46       32.02      8.65 o
   5   6  10       29.37       20.40     16.26 o
   6   6  10       44.56       50.41     12.26 o
  -9   7  10       20.15       30.23      8.32 o
  -8   7  10        4.34       22.54      7.83 o
  -7   7  10       20.94       19.73      7.99 o
  -6   7  10        7.41       13.16      8.95 o
  -5   7  10       14.30       12.91      9.20 o
  -4   7  10       28.60       33.32     10.41 o
  -3   7  10        4.89        3.21      9.21 o
  -2   7  10        9.65        2.59      9.26 o
  -1   7  10        2.96       -7.41      8.40 o
   0   7  10        1.56       -4.25      7.79 o
   1   7  10        0.87       -2.68      8.14 o
   2   7  10        7.15        9.43     10.80 o
   3   7  10       14.67        8.64      9.65 o
 -16   1  11        0.00        0.56      6.57 o
 -15   1  11        0.01       -3.10      5.26 o
 -14   1  11        2.65        0.41      4.89 o
 -13   1  11       27.47       25.98      5.61 o
 -12   1  11        0.02        0.32      4.54 o
 -11   1  11       91.64      100.77      7.41 o
 -10   1  11        0.02        6.86      4.22 o
  -9   1  11      161.50      135.69      7.39 o
  -8   1  11       79.32       68.50      5.10 o
  -7   1  11       12.04        7.05      5.13 o
  -6   1  11       46.17       40.94      6.26 o
  -5   1  11      123.92      108.21      8.51 o
  -4   1  11      164.78      145.92      9.37 o
  -3   1  11       46.62       40.82      6.80 o
  -2   1  11        7.44        7.05      8.58 o
  -1   1  11      164.71      170.49     14.60 o
   0   1  11      572.59      521.50     30.53 o
   1   1  11      134.67      125.03     17.38 o
   2   1  11        4.10       -4.01      8.02 o
   3   1  11        3.24        7.13      8.91 o
   4   1  11       48.19       47.62      6.66 o
   5   1  11       22.26       20.96      7.58 o
   6   1  11        0.55       -4.14      7.91 o
   7   1  11        3.09       -0.32      8.11 o
   8   1  11        3.33       -8.15      8.15 o
   9   1  11        1.20       -7.60      9.14 o
 -15   2  11       29.64       33.88      7.46 o
 -14   2  11        3.37        6.17      5.26 o
 -13   2  11       17.71       10.62      5.02 o
 -12   2  11       91.97       92.22      7.83 o
 -11   2  11      193.69      196.17      9.47 o
 -10   2  11      100.15      106.73      7.31 o
  -9   2  11        1.37        4.30      5.05 o
  -8   2  11        9.31        4.04      6.55 o
  -7   2  11        0.19        0.87      3.24 o
  -6   2  11        2.16        4.38      5.77 o
  -5   2  11        5.73        8.71      5.79 o
  -4   2  11        0.04        6.46      6.05 o
  -3   2  11        7.29       16.96      8.13 o
  -2   2  11        6.28       14.69      7.04 o
  -1   2  11       80.65       94.77     10.98 o
   0   2  11      318.40      332.57     17.12 o
   1   2  11        0.04       13.57     11.14 o
   2   2  11       10.62       12.26     10.25 o
   3   2  11       14.25       13.96      5.56 o
   4   2  11       21.90       23.23      6.20 o
   5   2  11        2.18       -2.08      5.63 o
   6   2  11        8.00       35.51     11.52 o
   7   2  11       98.88      109.07     12.91 o
   8   2  11        0.35        3.89      8.61 o
   9   2  11        4.33        0.27     10.14 o
 -15   3  11        1.15        8.49      6.67 o
 -14   3  11       10.65       14.38      5.96 o
 -13   3  11       18.35       27.04      6.59 o
 -12   3  11        7.73       10.26      5.41 o
 -11   3  11       48.28       40.39      6.07 o
 -10   3  11        0.02        1.68      4.52 o
  -9   3  11       36.20       31.77      5.19 o
  -8   3  11        4.91        7.01      4.07 o
  -7   3  11        2.19        1.43      3.58 o
  -6   3  11        0.69        2.02      3.38 o
  -5   3  11       57.47       43.10      5.60 o
  -4   3  11      138.80      118.31      9.09 o
  -3   3  11        1.13       10.70      6.53 o
  -2   3  11       20.25       15.40      6.75 o
  -1   3  11       29.95       41.41     11.03 o
   0   3  11       98.13       87.02      7.40 o
   1   3  11        6.60       -0.94      5.21 o
   2   3  11        7.56       13.68      5.76 o
   3   3  11        0.08       -4.23      5.53 o
   4   3  11       70.79       68.96      8.36 o
   5   3  11       45.47       35.37      7.81 o
   6   3  11       62.88       60.51      8.63 o
   7   3  11       24.09       28.95     10.23 o
   8   3  11        0.17      -11.92     13.82 o
 -14   4  11       10.46       25.71      6.80 o
 -13   4  11        4.33       11.58      7.04 o
 -12   4  11        3.92       15.19      5.69 o
 -11   4  11        0.01        9.40      7.08 o
 -10   4  11        2.25       13.87      5.43 o
  -9   4  11       23.53       33.84      6.23 o
  -8   4  11        0.38        0.70      4.71 o
  -7   4  11      167.47      143.56     13.23 o
  -6   4  11       84.21       77.40     12.06 o
  -5   4  11       60.90       50.16      7.72 o
  -4   4  11       63.68       68.33      6.14 o
  -3   4  11        7.30        2.44      4.86 o
  -2   4  11        9.37        1.66      6.75 o
  -1   4  11        3.49        2.08      5.56 o
   0   4  11        0.19       -3.65      4.88 o
   1   4  11       53.22       51.00      7.80 o
   2   4  11        7.48        4.32      6.13 o
   3   4  11       44.51       46.67      8.04 o
   4   4  11       25.46       29.63      7.35 o
   5   4  11       18.27       16.54      8.45 o
   6   4  11        9.85       20.45      9.39 o
   7   4  11      105.31      104.43     13.81 o
 -12   5  11        2.87       15.36      6.25 o
 -11   5  11        3.66        9.71      5.80 o
 -10   5  11       11.27       11.98      9.55 o
  -9   5  11        8.98       16.12      5.82 o
  -8   5  11        5.11        8.21      5.35 o
  -7   5  11        0.76        3.52      5.06 o
  -6   5  11        0.44        1.44      6.59 o
  -5   5  11       10.04       14.94      6.12 o
  -4   5  11       57.46       56.52     11.10 o
  -3   5  11       12.30        9.54      6.35 o
  -2   5  11       13.46       11.63      6.55 o
  -1   5  11        2.91        1.46      6.24 o
   0   5  11        2.64       -4.30      6.34 o
   1   5  11        5.52        3.24      7.12 o
   2   5  11       43.62       40.63      8.49 o
   3   5  11        1.95        3.02      6.87 o
   4   5  11       52.92       54.20      9.73 o
   5   5  11        2.13       -0.19      8.05 o
   6   5  11       11.18      -13.59     15.82 o
 -10   6  11        0.06       11.15      6.26 o
  -9   6  11       13.48       15.85      6.56 o
  -8   6  11        0.18       -3.52      5.71 o
  -7   6  11       11.65        5.27      5.95 o
  -6   6  11       11.03       28.01      8.02 o
  -5   6  11       12.59       26.23      7.60 o
  -4   6  11        0.04       -6.26      6.26 o
  -3   6  11        2.16        2.64      6.91 o
  -2   6  11        3.64        0.34      6.87 o
  -1   6  11        6.64        3.00      6.54 o
   0   6  11        2.45        1.90      9.64 o
   1   6  11       30.31       34.00      8.84 o
   2   6  11        0.60       -9.82      9.82 o
   3   6  11        0.55       -7.92     12.84 o
   4   6  11        5.69       -1.92      7.71 o
  -7   7  11        0.24        4.30      6.89 o
  -6   7  11        1.25        7.76      8.23 o
  -5   7  11        2.47        5.03      8.00 o
  -4   7  11       16.77       17.82      8.89 o
  -3   7  11        3.01       -7.51      7.51 o
  -2   7  11        9.08        8.37      7.57 o
  -1   7  11        7.93       -0.60      8.16 o
   0   7  11       14.24       13.37      8.69 o
 -15   0  12        0.85        1.18      7.04 o
 -14   0  12        8.56        8.52      7.87 o
 -13   0  12        0.58        4.75      6.95 o
 -12   0  12      114.84      115.82     11.91 o
 -11   0  12       16.22       17.08      6.69 o
 -10   0  12       51.31       50.01      7.63 o
  -9   0  12       14.05       20.82      6.16 o
  -8   0  12       13.23        6.02      7.70 o
  -7   0  12       68.20       64.37     10.91 o
  -6   0  12       16.99       19.30      8.00 o
  -5   0  12       51.77       51.92     11.48 o
  -4   0  12       26.74       22.66      8.08 o
  -3   0  12       40.20       51.79      9.61 o
  -2   0  12       89.92       87.14     16.05 o
  -1   0  12     1095.06     1050.36     46.80 o
   0   0  12       79.82       76.67     15.82 o
   4   0  12       46.79       50.59     11.81 o
   5   0  12        2.23       -6.24     10.47 o
   6   0  12      218.17      247.60     22.29 o
   7   0  12       22.85        2.67     12.93 o
   8   0  12       38.33       51.04     16.27 o
 -15   1  12        7.95       -0.32      5.76 o
 -14   1  12        5.12        2.76      5.41 o
 -13   1  12        0.67        7.37      5.19 o
 -12   1  12      246.93      256.24     10.81 o
 -11   1  12        4.78        9.60      5.02 o
 -10   1  12      259.60      254.39      9.30 o
  -9   1  12       26.00       20.49      4.36 o
  -8   1  12       96.47       96.66      6.92 o
  -7   1  12       10.22        7.77      5.19 o
  -6   1  12       21.27       14.55      5.50 o
  -5   1  12      351.41      310.91     12.75 o
  -4   1  12       27.38       29.86      7.40 o
  -3   1  12       18.78       17.63      7.64 o
  -2   1  12       94.57      112.02     12.53 o
  -1   1  12      480.58      472.36     21.27 o
   0   1  12       17.60       16.27     11.14 o
   1   1  12       27.66       22.95     11.81 o
   2   1  12       80.63       92.71     16.05 o
   3   1  12       12.14        6.24     10.47 o
   4   1  12       22.16       13.41      7.45 o
   5   1  12      150.47      143.66     12.11 o
   6   1  12       62.38       62.25     10.59 o
   7   1  12        0.33       -9.58      9.58 o
   8   1  12       44.72       40.18     18.83 o
 -14   2  12       22.07       20.72      6.14 o
 -13   2  12       25.06       15.59      5.44 o
 -12   2  12      218.24      209.21     10.02 o
 -11   2  12       24.12       33.04      5.79 o
 -10   2  12        3.56        0.50      4.31 o
  -9   2  12       21.18       16.88      4.55 o
  -8   2  12       21.02       28.03      4.53 o
  -7   2  12       15.36        7.53      6.46 o
  -6   2  12      180.98      170.18     18.93 o
  -5   2  12       19.68       22.98      6.75 o
  -4   2  12        0.43        4.44      6.69 o
  -3   2  12        3.47       10.35      6.98 o
  -2   2  12        0.67        5.93      6.79 o
  -1   2  12        1.67       10.90      7.28 o
   0   2  12       82.76      101.75     12.11 o
   1   2  12       18.32       14.27      7.47 o
   2   2  12       66.14       71.09     15.38 o
   3   2  12      198.94      206.75     10.99 o
   4   2  12       23.26       14.23      6.73 o
   5   2  12        5.18        1.25      6.43 o
   6   2  12      159.23      197.52     15.47 o
   7   2  12       14.95       10.98      9.36 o
 -14   3  12       11.12       19.06      6.29 o
 -13   3  12        0.83        2.82      5.36 o
 -12   3  12        9.72       20.67      6.50 o
 -11   3  12      141.72      142.92     14.20 o
 -10   3  12       19.81       20.80      5.56 o
  -9   3  12       26.63       26.59      5.29 o
  -8   3  12       24.71       26.46      4.93 o
  -7   3  12        4.05        1.14      4.62 o
  -6   3  12       22.61       34.50      5.39 o
  -5   3  12       37.23       43.61      5.10 o
  -4   3  12       98.35      103.57     16.94 o
  -3   3  12       32.33       40.04      9.25 o
  -2   3  12       35.37       49.20      8.93 o
  -1   3  12      673.85      659.45     37.89 o
   0   3  12      171.86      211.05     24.74 o
   1   3  12       47.34       49.91      7.37 o
   2   3  12       21.42       23.20      6.76 o
   3   3  12       31.02       43.49      7.59 o
   4   3  12        0.52       -6.43      6.43 o
   5   3  12      124.01      151.20     11.49 o
   6   3  12        0.09       -8.35      8.35 o
   7   3  12        4.50       -0.89     15.15 o
 -13   4  12        0.44        8.12      8.27 o
 -12   4  12       48.79       56.64      7.64 o
 -11   4  12        6.26       21.21      6.10 o
 -10   4  12       14.45       13.15      5.68 o
  -9   4  12        0.06        1.31      4.95 o
  -8   4  12        2.99        9.77      5.09 o
  -7   4  12       41.40       43.53      7.71 o
  -6   4  12       10.40        7.48      4.98 o
  -5   4  12        1.51        5.75      8.05 o
  -4   4  12        3.30        4.25      5.00 o
  -3   4  12        3.51       -2.59      5.10 o
  -2   4  12        0.04       -0.56      5.42 o
  -1   4  12       27.09       21.56     11.99 o
   0   4  12      154.26      206.83     12.71 o
   1   4  12        7.67       11.36      6.79 o
   2   4  12        8.06       11.41      6.94 o
   3   4  12       35.92       26.09      8.09 o
   4   4  12       44.56       48.58      8.73 o
   5   4  12        3.62       -2.22      6.83 o
 -11   5  12       44.33       52.63      7.77 o
 -10   5  12       58.22       55.64      7.85 o
  -9   5  12       11.22       13.81      5.87 o
  -8   5  12       10.23        8.74      5.75 o
  -7   5  12        0.45        2.44      5.24 o
  -6   5  12        2.93        4.45      6.41 o
  -5   5  12        7.95       17.44      6.22 o
  -4   5  12        0.48        5.51      6.19 o
  -3   5  12        9.19        1.90      6.25 o
  -2   5  12      108.71      105.44      9.87 o
  -1   5  12        4.91       -0.60      5.88 o
   0   5  12        0.10       -2.44      6.51 o
   1   5  12        1.09       -7.23      7.23 o
   2   5  12       10.89       -4.94      7.03 o
   3   5  12       33.20       30.00      9.59 o
   4   5  12      125.65      146.35     12.35 o
  -8   6  12       23.08       22.93     10.71 o
  -7   6  12       96.65      111.87     15.70 o
  -6   6  12        0.01        1.42      6.91 o
  -5   6  12       10.70       21.48      7.94 o
  -4   6  12       36.56       45.04      9.12 o
  -3   6  12        0.01       -5.42      8.60 o
  -2   6  12        4.25       -5.54      9.13 o
  -1   6  12        1.67       -2.51     10.15 o
   0   6  12       50.02       45.57      9.55 o
   1   6  12        5.32       10.43      8.41 o
 -14   1  13        2.90        8.62      9.61 o
 -13   1  13       32.78       31.35      6.68 o
 -12   1  13       42.53       54.87      6.61 o
 -11   1  13        2.70        2.32      4.77 o
 -10   1  13       29.04       26.40      5.26 o
  -9   1  13       10.78       12.35      4.39 o
  -8   1  13        3.26        3.50      6.51 o
  -7   1  13        5.12        3.30      6.38 o
  -6   1  13        2.30       12.71      6.62 o
  -5   1  13        4.74       10.81      6.45 o
  -4   1  13       25.75       32.27      7.38 o
  -3   1  13        2.29        9.81     10.81 o
  -2   1  13       14.37       13.56      9.81 o
  -1   1  13        3.75       -0.62      7.39 o
   0   1  13        0.01      -10.03     10.03 o
   1   1  13        3.16       13.59     11.59 o
   2   1  13       54.63       62.18     15.15 o
   4   1  13       16.76       13.82     10.25 o
   5   1  13       72.60       80.32     14.26 o
   6   1  13       15.99        9.56      8.67 o
 -13   2  13       56.93       58.43      7.16 o
 -12   2  13       19.92       23.38      7.62 o
 -11   2  13        0.00        2.81      4.73 o
 -10   2  13        1.12        4.40      4.50 o
  -9   2  13       11.15       15.77      4.56 o
  -8   2  13       10.81       14.58      7.11 o
  -7   2  13       28.79       18.10      7.42 o
  -6   2  13      124.48      118.36     18.34 o
  -5   2  13       26.63       24.61      7.48 o
  -4   2  13       20.51       22.52     12.48 o
  -3   2  13        0.18       15.72      7.76 o
  -2   2  13      205.85      198.56     15.41 o
  -1   2  13      245.21      236.81     16.06 o
   0   2  13        2.38       -0.89     11.81 o
   1   2  13        1.13       -7.35     10.70 o
   2   2  13        8.93        6.69     12.70 o
   3   2  13        0.30       -4.01      6.00 o
   4   2  13        0.96       -4.23      6.23 o
   5   2  13        1.34       -7.79      7.79 o
 -12   3  13       13.74       10.11     10.26 o
 -11   3  13       16.19       25.01      6.52 o
 -10   3  13       29.62       31.66      5.80 o
  -9   3  13        0.10        1.09      4.28 o
  -8   3  13        0.65        0.99      4.34 o
  -7   3  13        3.74        8.35      4.03 o
  -6   3  13        7.93       17.14      4.25 o
  -5   3  13       32.19       55.63     11.37 o
  -4   3  13       12.62       13.45     12.26 o
  -3   3  13       32.53       20.50     13.82 o
  -2   3  13      334.48      292.17     26.52 o
  -1   3  13       93.68      136.39     21.62 o
   0   3  13       18.49       26.30     14.71 o
   1   3  13       16.98       22.73     13.59 o
   2   3  13        5.71        8.74     11.76 o
   3   3  13       15.43        3.24      7.85 o
   4   3  13       12.67       10.83      7.21 o
   5   3  13       46.21       31.34     12.26 o
 -11   4  13        9.81       19.95      6.42 o
 -10   4  13        0.70       13.11      5.82 o
  -9   4  13        0.02        4.89      5.27 o
  -8   4  13       29.58       29.46      6.03 o
  -7   4  13       11.71       21.21      5.74 o
  -6   4  13        2.80        8.50      4.89 o
  -5   4  13       14.00       28.50      5.90 o
  -4   4  13       10.19       14.99      6.16 o
  -3   4  13        3.94       11.60      6.07 o
  -2   4  13       23.73       35.43      7.23 o
  -1   4  13        0.02       -5.02      8.06 o
   0   4  13        9.24        2.76      6.65 o
   1   4  13       11.92        4.71      6.70 o
   2   4  13        2.01       -5.78      6.72 o
   3   4  13        9.56        8.86     12.62 o
  -9   5  13       17.21       17.07      6.39 o
  -8   5  13        7.85       19.62      6.34 o
  -7   5  13        8.82       15.08      6.30 o
  -6   5  13        4.50       14.14      6.57 o
  -5   5  13        9.37       16.44      6.81 o
  -4   5  13        0.03        0.25      6.73 o
  -3   5  13        1.04       16.73      8.93 o
  -2   5  13       98.48      106.08     17.44 o
  -1   5  13        7.52       10.31     10.39 o
   0   5  13        4.98        1.95      7.37 o
   1   5  13        1.73       -6.67      6.67 o
 -12   0  14        6.18       -6.55     12.01 o
 -11   0  14        8.24       15.21      7.16 o
 -10   0  14       35.33       27.10     10.31 o
  -9   0  14       29.05       43.08     10.71 o
  -8   0  14       56.18       47.16     10.81 o
  -7   0  14      331.76      287.95     19.14 o
  -6   0  14       84.34       65.75     18.27 o
  -5   0  14       33.31       26.75      9.28 o
  -4   0  14       18.80       22.31      9.05 o
  -3   0  14        0.01        3.87      7.72 o
  -2   0  14       41.40       51.98     10.79 o
 -12   1  14      126.60      134.59     10.08 o
 -11   1  14       19.27       23.36      7.38 o
 -10   1  14        3.60        5.46      4.56 o
  -9   1  14       20.21       17.95      5.85 o
  -8   1  14        0.01        3.75      6.59 o
  -7   1  14       76.92       78.79     10.53 o
  -6   1  14       45.95       63.20      9.66 o
  -5   1  14       27.75       38.93      8.33 o
  -4   1  14        7.07       14.86      7.01 o
  -3   1  14       24.85       24.12      7.67 o
  -2   1  14       11.54       23.51      8.98 o
  -1   1  14        3.01       -4.85     14.71 o
   0   1  14        5.09        7.90     16.83 o
   4   1  14      159.47      172.27     20.28 o
 -12   2  14        0.01        9.18      5.75 o
 -11   2  14        7.82       19.40      5.42 o
 -10   2  14        0.09        4.31      4.67 o
  -9   2  14       10.16       11.53      4.54 o
  -8   2  14        8.18       17.76      7.86 o
  -7   2  14       31.55       36.69     13.78 o
  -6   2  14        2.98        8.24      6.99 o
  -5   2  14       54.66       64.79     12.85 o
  -4   2  14       14.45       22.40      7.40 o
  -3   2  14      141.11      155.71     24.74 o
  -2   2  14       93.08      100.96     20.06 o
  -1   2  14       69.19       87.81     18.72 o
   1   2  14       27.38       17.61     13.59 o
   2   2  14        2.77       -2.45     11.59 o
   3   2  14       54.19       57.42     10.09 o
 -11   3  14       67.37       74.42     10.42 o
 -10   3  14        5.07        1.03      4.80 o
  -9   3  14        4.43        9.54      6.12 o
  -8   3  14        0.10        8.61      4.36 o
  -7   3  14       10.65       20.63      7.90 o
  -6   3  14       11.27       19.13      7.92 o
  -5   3  14        1.07        9.99      9.53 o
  -4   3  14       25.46       12.70     14.04 o
  -3   3  14        2.15        4.01     13.37 o
  -2   3  14       68.66       49.70     17.61 o
  -1   3  14        2.00       14.71     13.37 o
   0   3  14        0.44       -7.13     11.81 o
   1   3  14        9.15        3.79     13.15 o
   2   3  14       85.01      136.39     21.84 o
  -9   4  14       11.78       21.24      6.79 o
  -8   4  14       14.09       18.20      5.98 o
  -7   4  14        0.92        9.89      5.85 o
  -6   4  14       44.61       67.82      7.24 o
  -5   4  14       58.17       78.33     19.57 o
  -4   4  14        8.77        2.81      7.91 o
  -3   4  14       21.11       32.16      9.84 o
  -2   4  14       12.04       20.23      8.49 o
  -1   4  14       26.50       24.60      7.72 o
   0   4  14        4.00       -9.22      9.22 o
 -10   1  15        0.70       12.01      5.92 o
  -9   1  15        0.02       10.95      7.66 o
  -8   1  15        7.98       23.47      8.19 o
  -7   1  15        4.39       12.94      8.30 o
  -6   1  15       16.41       16.67      7.92 o
  -5   1  15       29.62       33.33     13.73 o
  -4   1  15        2.86        7.02      7.14 o
  -3   1  15        2.45        5.26      8.02 o
  -2   1  15        1.11        8.71     13.93 o
  -1   1  15        6.79        4.90     12.93 o
   0   1  15        5.48        1.11     12.93 o
  -9   2  15       16.40       31.07     15.41 o
  -8   2  15       11.21       27.00     10.09 o
  -7   2  15       19.38       23.83      8.29 o
  -6   2  15       15.72       21.98      8.48 o
  -5   2  15        6.43       17.49      8.17 o
  -4   2  15        5.16       12.49     10.07 o
  -3   2  15        4.14        4.01     13.82 o
  -1   2  15       15.35       13.59     14.49 o
   0   2  15        6.24        6.24     12.93 o
  -7   3  15       13.63       25.52     11.03 o
  -6   3  15        1.47        9.36     10.87 o
  -5   3  15        2.14       -0.65     12.15 o
  -4   3  15        5.41        7.58     14.93 o
  -3   3  15        5.72        0.89     14.04 o
  -2   3  15       14.97        4.23     14.26 o
 
